# Supplementary material for: Multi‐Marker Mitochondrial Analysis Reveals Genetic Diversity and Phylogenetic Relationships of Black Sea Sturgeons (Acipenseridae)
Source: Ecol Evol. 2026 Jul 1;16(7):e73903. doi: 10.1002/ece3.73903 (PMC13320630; doi:10.1002/ece3.73903)
Supplement: Supplementary file 1 — Table S1: Information on mitochondrial reference genomes for the family Acipenseriformes and outgroup species used in this work (first dataset). Table S2: The accession numbers of the selected NCBI sequences, their sequence lengths, and their geographical locations (second and third dataset). Table S3: Kimura 2‐parameter pairwise distances (gamma corrected) based on complete mitochondrial sequence data of 32 species, 24 of which were sturgeons, six were hybrids, and two were outgroup species. Table S4: Haplotype summary according to data retrieved from DNAsp for the Cyt B gene (second dataset). Table S5: Haplotype summary according to data retrieved from DNAsp for the D‐Loop region (third dataset). Table S6: Kimura 2‐parameter pairwise distances (gamma corrected) based on Cyt B gene for the second dataset. Table S7: Kimura 2‐parameter pairwise distances (gamma corrected) based on D‐loop region for the third dataset. [file ECE3-16-e73903-s001.xlsx]

## Sheet: Supplementary Table 1
	Supplementary Table 1. Information on mitochondrial reference genomes for the family Acipenseriformes and outgroup species used in this work (first dataset).
	Species	NCBI Access number	Sequence lenght (bp)
1	Acipenser naccarii	MK078265.1	16759 bp
2	Acipenser schrenckii	NC_021757.1	16684 bp
3	Acipenser sinensis	NC_012646.1	16682 bp
4	Acipenser sturio	NC_027417.1	16555 bp
5	Acipenser nudiventris	NC_030344.1	16543 bp
6	Acipenser medirostris	NC_028405.1	16611 bp
7	Acipenser oxyrinchus	NC_028290.1	16565 bp
8	Acipenser fulvescens	NC_030325.1	16542 bp
9	Acipenser persicus	MW713795.1	16588 bp
10	Acipenser gueldenstaedtii	NC_012576.1	16594 bp
11	Acipenser mikadoi	NC_031188.1	16610 bp
12	Acipenser brevirostrum	NC_032715.1	16680 bp
13	Acipenser baerii	NC_017603.1	16763 bp
14	Acipenser stellatus	NC_005795.1	16537 bp
15	Acipenser ruthenus	NC_081187.1	16488 bp
16	Acipenser transmontanus	NC_004743.1	16692 bp
17	Acipenser dabryanus	NC_005451.1	16438 bp
18	Huso huso	NC_005252.1	16760 bp
19	Huso dauricus	NC_023837.1	16691 bp
20	Scaphirhynchus suttkus	NC_036060.1	16495 bp
21	Scaphirhynchus albus	NC_030324	16494 bp
22	Scaphirhynchus platorynchus	NC_030326	16495 bp
23	Pseudoscaphirhynchus kaufmanni	NC_050885	16597 bp
24	Pseudoscaphirhynchus fedtschenkoi	NC_058991	16613 bp
25	Acipenser schrenckii x Acipenser baerii	NC_063963.1	16867 bp
26	Acipenser gueldenstaedtii x Acipenser baerii	NC_036675.1	16594 bp
27	Acipenser schrenckii x Huso dauricus	NC_027522.1	16687 bp
28	Huso dauricus x Acipenser schrenckii	NC_034784.1	16693 bp
29	Acipenser dabryanus x Acipenser schrenckii	NC_036420.1	16439 bp
30	Scaphirhynchus albus x Scaphirhynchus platorynchus	NC_030327.1	16495 bp
31	Psephurus gladius	NC_005834.1	16483 bp
32	Polyodon spathula	NC_004419.1	16512 bp

## Sheet: Supplementary Table 2
Supplementary Table 2. The accession numbers of the selected NCBI sequences, their sequence lengths, and their geographical locations (second and third dataset).
CytB gene					D-Loop region
Species	Accession number	Sequence lenght (bp)	Geographical Location		Accession number	Sequence lenght (bp)	Geographical Location
Acipenser stellatus	OL998633.1	1141 bp	Turkey	Black Sea costal waters near Trabzon	MZ665984.1	803bp	Georgia	Black Sea and Rioni River
	OL998629.1	1141 bp	Turkey	Black Sea costal waters near Giresun	MZ665978.1	802bp	Georgia	Black Sea and Rioni River
	OL998628.1	1141 bp	Turkey	Black Sea costal waters near Giresun	MZ665979.1	802bp	Georgia	Black Sea and Rioni River
	OL998624.1	1141 bp	Turkey	Black Sea costal waters near Giresun	MZ665980.1	802bp	Georgia	Black Sea and Rioni River
	OL998617.1	1141 bp	Turkey	Black Sea costal waters near Trabzon	MZ665982.1	802bp	Georgia	Black Sea and Rioni River
	OL998612.1	1141 bp	Turkey	Black Sea costal waters near Trabzon	MZ665983.1	802bp	Georgia	Black Sea and Rioni River
	OL998607.1	1141 bp	Turkey	Black Sea costal waters near Rize	MZ665985.1	802bp	Georgia	Black Sea and Rioni River
	OL998597.1	1141 bp	Turkey	Black Sea costal waters near Trabzon	MZ665986.1	802bp	Georgia	Black Sea and Rioni River
	OL998589.1	1141 bp	Turkey	Black Sea costal waters near Sakarya river mouth	MZ665987.1	802bp	Georgia	Black Sea and Rioni River
	OL998588.1	1141 bp	Turkey	Black Sea costal waters near Sakarya river mouth	MZ665988.1	802bp	Georgia	Black Sea and Rioni River
	OL998585.1	1141 bp	Turkey	Black Sea costal waters near Trabzon	MZ665989.1	802bp	Georgia	Black Sea and Rioni River
	OL998579.1	1141 bp	Turkey	Black Sea costal waters near Trabzon	MZ665981.1	800bp	Georgia	Black Sea and Rioni River
	OL998578.1	1141 bp	Turkey	Black Sea costal waters near Sakarya river mouth	KF431852.1	732bp	Romania	Lower Danube River
	OL998573.1	1141 bp	Turkey	Black Sea costal waters near Istanbul	KF431853.1	731bp	Romania	Lower Danube River
	OL998572.1	1141 bp	Turkey	Black Sea costal waters near Istanbul	KF431851.1	730bp	Romania	Lower Danube River
	OL998562.1	1141 bp	Turkey	Black Sea costal waters near Trabzon	KF431854.1	730bp	Romania	Lower Danube River
	OL998558.1	1141 bp	Turkey	Black Sea costal waters near Trabzon	KF431855.1	730bp	Romania	Lower Danube River
	OL998556.1	1141 bp	Turkey	Black Sea costal waters near Giresun	KF431856.1	730bp	Romania	Lower Danube River
	OL998555.1	1141 bp	Turkey	Black Sea costal waters near Giresun	KF431857.1	730bp	Romania	Lower Danube River
	OL998548.1	1141 bp	Romania	Black Sea costal waters near Sfantu Gheorghe	OL943804.1	729bp	Romania	Lower Danube River
	OL998546.1	1141 bp	Romania	Black Sea costal waters near Zatoane	OL943805.1	729bp	Romania	Lower Danube River
	OL998540.1	1141 bp	Romania	Black Sea costal waters near Zatoane	OL943806.1	729bp	Romania	Lower Danube River
	OL998531.1	1141 bp	Romania	Black Sea costal waters near Sacalin Island	OL943807.1	729bp	Romania	Lower Danube River
	OL998528.1	1141 bp	Romania	Black Sea costal waters near Sacalin Island	OL943808.1	729bp	Romania	Lower Danube River
	OL998525.1	1141 bp	Romania	Black Sea costal waters near Sacalin Island	OL943809.1	729bp	Romania	Lower Danube River
	OL998522.1	1141 bp	Romania	Black Sea costal waters near Sacalin Island	OL943810.1	729bp	Romania	Lower Danube River
	OL998512.1	1141 bp	Romania	Lower Danube River	OL943811.1	729bp	Romania	Lower Danube River
	OL998511.1	1141 bp	Romania	Lower Danube River	OL943812.1	729bp	Turkey	Black Sea costal waters near Trabzon
	OL998509.1	1141 bp	Romania	Lower Danube River	OL943813.1	729bp	Turkey	Black Sea costal waters near Trabzon
	OL998507.1	1141 bp	Romania	Lower Danube River	OL943814.1	729bp	Romania	Lower Danube River
	OL998504.1	1141 bp	Romania	Lower Danube River	OL943815.1	729bp	Romania	Lower Danube River
	OL998501.1	1141 bp	Romania	Lower Danube River	OL943816.1	729bp	Romania	Lower Danube River
	OL998478.1	1141 bp	Romania	Lower Danube River	OL943817.1	729bp	Romania	Lower Danube River
	OL998475.1	1141 bp	Romania	Lower Danube River	OL943818.1	729bp	Romania	Lower Danube River
	OL998474.1	1141 bp	Romania	Lower Danube River	OL943819.1	729bp	Romania	Lower Danube River
	OL998635.1	1141 bp	Turkey	Black Sea costal waters near Sakarya river mouth	OL943820.1	729bp	Romania	Lower Danube River
	OL998626.1	1141 bp	Turkey	Black Sea costal waters near Giresun	OL943821.1	729bp	Romania	Lower Danube River
	OL998623.1	1141 bp	Turkey	Black Sea costal waters near Giresun	OL943822.1	729bp	Turkey	Black Sea costal waters near Giresun
	OL998622.1	1141 bp	Turkey	Black Sea costal waters near Giresun	OL943823.1	729bp	Turkey	Black Sea costal waters near Giresun
	OL998621.1	1141 bp	Turkey	Black Sea costal waters near Giresun	OL943824.1	729bp	Turkey	Black Sea costal waters near Giresun
	OL998592.1	1141 bp	Turkey	Black Sea costal waters near Trabzon	OL943825.1	729bp	Turkey	Black Sea costal waters near Trabzon
	OL998582.1	1141 bp	Turkey	Black Sea costal waters near Samsun	OL943826.1	729bp	Turkey	Black Sea costal waters near Trabzon
	OL998574.1	1141 bp	Turkey	Black Sea costal waters near Istanbul	OL943827.1	729bp	Romania	Black Sea costal waters near Sacalin Island
	OL998564.1	1141 bp	Turkey	Black Sea costal waters near Samsun	OL943828.1	729bp	Romania	Black Sea costal waters near Sacalin Island
	OL998550.1	1141 bp	Romania	Black Sea costal waters near Sfantu Gheorghe	OL943829.1	729bp	Romania	Black Sea costal waters near Sacalin Island
	OL998549.1	1141 bp	Romania	Black Sea costal waters near Sfantu Gheorghe	OL943830.1	729bp	Romania	Black Sea costal waters near Sacalin Island
	OL998547.1	1141 bp	Romania	Black Sea costal waters near Sulina	OL943831.1	729bp	Romania	Black Sea costal waters near Sacalin Island
	OL998544.1	1141 bp	Romania	Black Sea costal waters near Zatoane	OL943832.1	729bp	Romania	Black Sea costal waters near Sacalin Island
	OL998543.1	1141 bp	Romania	Black Sea costal waters near Zatoane	OL943833.1	729bp	Romania	Black Sea costal waters near Sacalin Island
	OL998536.1	1141 bp	Romania	Black Sea costal waters near Sacalin-Zatoane Island	OL943834.1	729bp	Romania	Black Sea costal waters near Sacalin Island
	OL998529.1	1141 bp	Romania	Black Sea costal waters near Sacalin Island	OL943835.1	729bp	Romania	Black Sea costal waters near Sacalin Island
	OL998527.1	1141 bp	Romania	Black Sea costal waters near Sacalin Island	OL943836.1	729bp	Romania	Black Sea costal waters near Sacalin Island
	OL998524.1	1141 bp	Romania	Black Sea costal waters near Sacalin Island	OL943837.1	729bp	Romania	Black Sea costal waters near Sacalin Island
	OL998521.1	1141 bp	Romania	Black Sea costal waters near Sacalin Island	OL943838.1	729bp	Romania	Black Sea costal waters near Sacalin Island
	OL998519.1	1141 bp	Romania	Black Sea costal waters near Sacalin Island	OL943839.1	729bp	Romania	Black Sea costal waters near Sacalin Island
	OL998518.1	1141 bp	Romania	Black Sea costal waters near Sacalin Island	OL943840.1	729bp	Romania	Black Sea costal waters near Sacalin Island
	OL998517.1	1141 bp	Romania	Lower Danube River	OL943841.1	729bp	Romania	Black Sea costal waters near Sacalin Island
	OL998516.1	1141 bp	Romania	Lower Danube River	OL943842.1	729bp	Romania	Black Sea costal waters near Sacalin Island
	OL998515.1	1141 bp	Romania	Lower Danube River	OL943843.1	729bp	Romania	Black Sea costal waters near Sacalin Island
	OL998514.1	1141 bp	Romania	Lower Danube River	OL943844.1	729bp	Romania	Black Sea costal waters near Sacalin Island
	OL998513.1	1141 bp	Romania	Lower Danube River	OL943845.1	729bp	Romania	Black Sea costal waters near Sacalin Island
	OL998510.1	1141 bp	Romania	Lower Danube River	OL943846.1	729bp	Turkey	Black Sea costal waters near Trabzon
	OL998508.1	1141 bp	Romania	Lower Danube River	OL943847.1	729bp	Turkey	Black Sea costal waters near Sinop
	OL998505.1	1141 bp	Romania	Lower Danube River	OL943848.1	729bp	Turkey	Black Sea costal waters near Trabzon
	OL998503.1	1141 bp	Romania	Lower Danube River	OL943849.1	729bp	Turkey	Black Sea costal waters near Trabzon
	OL998502.1	1141 bp	Romania	Lower Danube River	OL943850.1	729bp	Turkey	Black Sea costal waters near Samsun
	OL998500.1	1141 bp	Romania	Lower Danube River	OL943851.1	729bp	Turkey	Black Sea costal waters near Sinop
	OL998499.1	1141 bp	Romania	Lower Danube River	OL943852.1	729bp	Turkey	Black Sea costal waters near Hopa
	OL998498.1	1141 bp	Romania	Lower Danube River	OL943853.1	729bp	Turkey	Black Sea costal waters near Sinop
	OL998497.1	1141 bp	Romania	Lower Danube River	OL943854.1	729bp	Turkey	Black Sea costal waters near Sinop
	OL998496.1	1141 bp	Romania	Lower Danube River	OL943855.1	729bp	Romania	Black Sea costal waters near Vadu
	OL998494.1	1141 bp	Romania	Lower Danube River	OL943856.1	729bp	Romania	Black Sea costal waters near Periboina
	OL998492.1	1141 bp	Romania	Lower Danube River	OL943857.1	729bp	Romania	Black Sea costal waters near Periboina
	OL998483.1	1141 bp	Romania	Lower Danube River	OL943858.1	729bp	Romania	Black Sea costal waters near Zatoane
	OL998482.1	1141 bp	Romania	Lower Danube River	OL943859.1	729bp	Romania	Black Sea costal waters near Zatoane
	OL998481.1	1141 bp	Romania	Lower Danube River	OL943860.1	729bp	Romania	Black Sea costal waters near Zatoane
	OL998480.1	1141 bp	Romania	Lower Danube River	OL943861.1	729bp	Romania	Black Sea costal waters near Zatoane
	GU647226.1	1141 bp	Romania	Danube River	OL943862.1	729bp	Romania	Black Sea costal waters near Zatoane
	OL998634.1	1141 bp	Turkey	Black Sea costal waters near Ordu	OL943863.1	729bp	Romania	Black Sea costal waters near Zatoane
	OL998627.1	1141 bp	Turkey	Black Sea costal waters near Sinop	OL943864.1	729bp	Romania	Black Sea costal waters near Zatoane
	OL998614.1	1141 bp	Turkey	Black Sea costal waters near Ordu	OL943865.1	729bp	Romania	Black Sea costal waters near Sulina
	OL998604.1	1141 bp	Turkey	Black Sea costal waters near Giresun	OL943866.1	729bp	Romania	Black Sea costal waters near Sfantu Gheorghe
	OL998591.1	1141 bp	Turkey	Black Sea costal waters near Ordu	OL943867.1	729bp	Romania	Black Sea costal waters near Sfantu Gheorghe
	OL998586.1	1141 bp	Turkey	Black Sea costal waters near Sinop	OL943868.1	729bp	Romania	Black Sea costal waters near Sfantu Gheorghe
	OL998561.1	1141 bp	Turkey	Black Sea costal waters near Sinop	OL943869.1	729bp	Romania	Black Sea costal waters near Sfantu Gheorghe
	OL998484.1	1141 bp	Romania	Lower Danube River	OL943870.1	729bp	Turkey	Black Sea costal waters near Sinop
	OL998632.1	1141 bp	Turkey	Black Sea costal waters near Giresun	OL943871.1	729bp	Turkey	Black Sea costal waters near Izmit
	OL998625.1	1141 bp	Turkey	Black Sea costal waters near Giresun	OL943872.1	729bp	Turkey	Black Sea costal waters near Izmit
	OL998620.1	1141 bp	Turkey	Black Sea costal waters near Giresun	OL943873.1	729bp	Turkey	Black Sea costal waters near Istambul
	OL998618.1	1141 bp	Turkey	Black Sea costal waters near Giresun	OL943874.1	729bp	Turkey	Black Sea costal waters near Istambul
	OL998631.1	1141 bp	Turkey	Black Sea costal waters near Samsun	OL943875.1	729bp	Turkey	Black Sea costal waters near Istambul
	OL998630.1	1141 bp	Turkey	Black Sea costal waters near Samsun	OL943876.1	729bp	Turkey	Black Sea costal waters near Sakarya river mouth
	OL998619.1	1141 bp	Turkey	Black Sea costal waters near Giresun	OL943877.1	729bp	Turkey	Black Sea costal waters near Sakarya river mouth
	OL998601.1	1141 bp	Turkey	Black Sea costal waters near Giresun	OL943878.1	729bp	Turkey	Black Sea costal waters near Sakarya river mouth
	OL998595.1	1141 bp	Turkey	Black Sea costal waters near Samsun	OL943879.1	729bp	Turkey	Black Sea costal waters near Sakarya river mouth
	OL998616.1	1141 bp	Turkey	Black Sea costal waters near Samsun	OL943880.1	729bp	Turkey	Black Sea costal waters near Trabzon
	OL998615.1	1141 bp	Turkey	Black Sea costal waters near Samsun	OL943881.1	729bp	Romania	Lower Danube River
	OL998613.1	1141 bp	Turkey	Black Sea costal waters near Trabzon	OL943882.1	729bp	Turkey	Black Sea costal waters near Samsun
	OL998611.1	1141 bp	Turkey	Black Sea costal waters near Trabzon	OL943883.1	729bp	Turkey	Black Sea costal waters near Sakarya river mouth
	OL998610.1	1141 bp	Turkey	Black Sea costal waters near Trabzon	OL943884.1	729bp	Turkey	Black Sea costal waters near Samsun
	OL998609.1	1141 bp	Turkey	Black Sea costal waters near Trabzon	OL943885.1	729bp	Turkey	Black Sea costal waters near Samsun
	OL998608.1	1141 bp	Turkey	Black Sea costal waters near Trabzon	OL943886.1	729bp	Turkey	Black Sea costal waters near Samsun
	OL998606.1	1141 bp	Turkey	Black Sea costal waters near Trabzon	OL943887.1	729bp	Turkey	Black Sea costal waters near Trabzon
	OL998605.1	1141 bp	Turkey	Black Sea costal waters near Trabzon	OL943888.1	729bp	Turkey	Black Sea costal waters near Sinop
	OL998603.1	1141 bp	Turkey	Black Sea costal waters near Trabzon	OL943889.1	729bp	Turkey	Black Sea costal waters near Sinop
	OL998602.1	1141 bp	Turkey	Black Sea costal waters near Giresun	OL943890.1	729bp	Turkey	Black Sea costal waters near Sakarya river mouth
	OL998600.1	1141 bp	Turkey	Black Sea costal waters near Ordu	OL943891.1	729bp	Turkey	Black Sea costal waters near Sakarya river mouth
	OL998599.1	1141 bp	Turkey	Black Sea costal waters near Ordu	OL943892.1	729bp	Turkey	Black Sea costal waters near Sakarya river mouth
	OL998598.1	1141 bp	Turkey	Black Sea costal waters near Samsun	OL943893.1	729bp	Turkey	Black Sea costal waters near Ordu
	OL998596.1	1141 bp	Turkey	Black Sea costal waters near Samsun	OL943894.1	729bp	Turkey	Black Sea costal waters near Trabzon
	OL998594.1	1141 bp	Turkey	Black Sea costal waters near Trabzon	OL943895.1	729bp	Turkey	Black Sea costal waters near Trabzon
	OL998593.1	1141 bp	Turkey	Black Sea costal waters near Trabzon	OL943896.1	729bp	Turkey	Black Sea costal waters near Trabzon
	OL998590.1	1141 bp	Turkey	Black Sea costal waters near Sakarya river mouth	OL943897.1	729bp	Turkey	Black Sea costal waters near Samsun
	OL998587.1	1141 bp	Turkey	Black Sea costal waters near Sinop	OL943898.1	729bp	Turkey	Black Sea costal waters near Samsun
	OL998584.1	1141 bp	Turkey	Black Sea costal waters near Samsun	OL943899.1	729bp	Turkey	Black Sea costal waters near Trabzon
	OL998580.1	1141 bp	Turkey	Black Sea costal waters near Samsun	OL943900.1	729bp	Turkey	Black Sea costal waters near Trabzon
	OL998576.1	1141 bp	Turkey	Black Sea costal waters near Sakarya river mouth	OL943901.1	729bp	Turkey	Black Sea costal waters near Ordu
	OL998583.1	1141 bp	Turkey	Black Sea costal waters near Samsun	OL943902.1	729bp	Turkey	Black Sea costal waters near Ordu
	OL998581.1	1141 bp	Turkey	Black Sea costal waters near Sakarya river mouth	OL943903.1	729bp	Turkey	Black Sea costal waters near Giresun
	OL998577.1	1141 bp	Turkey	Black Sea costal waters near Sakarya river mouth	OL943904.1	729bp	Turkey	Black Sea costal waters near Giresun
	OL998575.1	1141 bp	Turkey	Black Sea costal waters near Sakarya river mouth	OL943905.1	729bp	Turkey	Black Sea costal waters near Trabzon
	OL998571.1	1141 bp	Turkey	Black Sea costal waters near Sakarya river mouth	OL943906.1	729bp	Turkey	Black Sea costal waters near Giresun
	OL998570.1	1141 bp	Turkey	Black Sea costal waters near Izmit	OL943907.1	729bp	Turkey	Black Sea costal waters near Trabzon
	OL998569.1	1141 bp	Turkey	Black Sea costal waters near Sinop	OL943908.1	729bp	Turkey	Black Sea costal waters near Trabzon
	OL998479.1	1141 bp	Romania	Lower Danube River	OL943909.1	729bp	Turkey	Black Sea costal waters near Rize
	OL998568.1	1141 bp	Turkey	Black Sea costal waters near Sinop	OL943910.1	729bp	Turkey	Black Sea costal waters near Trabzon
	OL998565.1	1141 bp	Turkey	Black Sea costal waters near Sinop	OL943911.1	729bp	Turkey	Black Sea costal waters near Trabzon
	OL998567.1	1141 bp	Turkey	Black Sea costal waters near Sinop	OL943912.1	729bp	Turkey	Black Sea costal waters near Trabzon
	OL998566.1	1141 bp	Turkey	Black Sea costal waters near Hopa	OL943913.1	729bp	Turkey	Black Sea costal waters near Trabzon
	OL998563.1	1141 bp	Turkey	Black Sea costal waters near Trabzon	OL943914.1	729bp	Turkey	Black Sea costal waters near Trabzon
	OL998560.1	1141 bp	Turkey	Black Sea costal waters near Giresun	OL943915.1	729bp	Turkey	Black Sea costal waters near Trabzon
	OL998559.1	1141 bp	Turkey	Black Sea costal waters near Trabzon	OL943916.1	729bp	Turkey	Black Sea costal waters near Ordu
	OL998557.1	1141 bp	Turkey	Black Sea costal waters near Giresun	OL943917.1	729bp	Turkey	Black Sea costal waters near Samsun
	OL998554.1	1141 bp	Turkey	Black Sea costal waters near Trabzon	OL943918.1	729bp	Turkey	Black Sea costal waters near Samsun
	OL998553.1	1141 bp	Turkey	Black Sea costal waters near Trabzon	OL943919.1	729bp	Turkey	Black Sea costal waters near Trabzon
	OL998552.1	1141 bp	Romania	Lower Danube River	OL943920.1	729bp	Turkey	Black Sea costal waters near Giresun
	OL998526.1	1141 bp	Romania	Black Sea costal waters near Sacalin Island	OL943921.1	729bp	Turkey	Black Sea costal waters near Giresun
	OL998551.1	1141 bp	Romania	Black Sea costal waters near Sfantu Gheorghe	OL943922.1	729bp	Turkey	Black Sea costal waters near Giresun
	OL998545.1	1141 bp	Romania	Black Sea costal waters near Zatoane	OL943923.1	729bp	Turkey	Black Sea costal waters near Giresun
	OL998542.1	1141 bp	Romania	Black Sea costal waters near Zatoane	OL943924.1	729bp	Turkey	Black Sea costal waters near Giresun
	OL998537.1	1141 bp	Romania	Black Sea costal waters near Vadu	OL943925.1	729bp	Turkey	Black Sea costal waters near Giresun
	OL998541.1	1141 bp	Romania	Black Sea costal waters near Zatoane	OL943926.1	729bp	Turkey	Black Sea costal waters near Giresun
	OL998539.1	1141 bp	Romania	Black Sea costal waters near Periboina	OL943927.1	729bp	Turkey	Black Sea costal waters near Giresun
	OL998538.1	1141 bp	Romania	Black Sea costal waters near Periboina	OL943928.1	729bp	Turkey	Black Sea costal waters near Giresun
	OL998490.1	1141 bp	Romania	Lower Danube River	OL943929.1	729bp	Turkey	Black Sea costal waters near Sinop
	OL998476.1	1141 bp	Romania	Lower Danube River	OL943930.1	729bp	Turkey	Black Sea costal waters near Giresun
	OL998535.1	1141 bp	Romania	Black Sea costal waters near Sacalin Island	OL943931.1	729bp	Turkey	Black Sea costal waters near Giresun
	OL998534.1	1141 bp	Romania	Black Sea costal waters near Sacalin Island	OL943932.1	729bp	Turkey	Black Sea costal waters near Samsun
	OL998533.1	1141 bp	Romania	Black Sea costal waters near Sacalin Island	OL943933.1	729bp	Turkey	Black Sea costal waters near Samsun
	OL998532.1	1141 bp	Romania	Black Sea costal waters near Sacalin Island	OL943934.1	729bp	Romania	Lower Danube River
	OL998520.1	1141 bp	Romania	Black Sea costal waters near Sacalin Island	OL943935.1	729bp	Romania	Lower Danube River
	OL998530.1	1141 bp	Romania	Black Sea costal waters near Sacalin Island	OL943936.1	729bp	Romania	Lower Danube River
	OL998506.1	1141 bp	Romania	Lower Danube River	OL943937.1	729bp	Romania	Lower Danube River
	OL998523.1	1141 bp	Romania	Black Sea costal waters near Sacalin Island	OL943938.1	729bp	Romania	Lower Danube River
	OL998486.1	1141 bp	Romania	Lower Danube River	OL943939.1	729bp	Romania	Lower Danube River
	OL998495.1	1141 bp	Romania	Lower Danube River	OL943940.1	729bp	Romania	Lower Danube River
	OL998493.1	1141 bp	Romania	Lower Danube River	OL943941.1	729bp	Romania	Lower Danube River
	OL998491.1	1141 bp	Romania	Lower Danube River	OL943942.1	729bp	Romania	Lower Danube River
	OL998489.1	1141 bp	Romania	Lower Danube River	OL943943.1	729bp	Romania	Lower Danube River
	OL998488.1	1141 bp	Romania	Lower Danube River	OL943944.1	729bp	Romania	Lower Danube River
	OL998487.1	1141 bp	Romania	Lower Danube River	OL943945.1	729bp	Romania	Lower Danube River
	OL998485.1	1141 bp	Romania	Lower Danube River	OL943946.1	729bp	Romania	Lower Danube River
	OL998477.1	1141 bp	Romania	Lower Danube River	OL943947.1	729bp	Romania	Lower Danube River
	OL998473.1	1141 bp	Romania	Lower Danube River	OL943948.1	729bp	Romania	Lower Danube River
	KC130109.1	1141 bp	Turkey	Black Sea, Samsun	OL943949.1	729bp	Romania	Lower Danube River
	KC130108.1	1141 bp	Turkey	Black Sea, Giresun	OL943950.1	729bp	Romania	Lower Danube River
	KC130107.1	1141 bp	Turkey	Black Sea, Giresun	OL943951.1	729bp	Romania	Lower Danube River
	KC130106.1	1141 bp	Turkey	Black Sea, Samsun	OL943952.1	729bp	Romania	Lower Danube River
	KC130105.1	1141 bp	Turkey	Black Sea, Trabzon	OL943953.1	729bp	Romania	Lower Danube River
	KC130104.1	1141 bp	Turkey	Black Sea, Trabzon	OL943954.1	729bp	Romania	Lower Danube River
	KC130103.1	1141bp	Turkey	Black Sea, Trabzon	OL943955.1	729bp	Romania	Lower Danube River
					OL943956.1	729bp	Romania	Lower Danube River
					OL943957.1	729bp	Romania	Lower Danube River
					OL943958.1	729bp	Romania	Lower Danube River
					OL943959.1	729bp	Romania	Lower Danube River
					OL943960.1	729bp	Romania	Lower Danube River
					OL943961.1	729bp	Romania	Lower Danube River
					OL943962.1	729bp	Romania	Lower Danube River
					OL943963.1	729bp	Turkey	Black Sea costal waters near Giresun
					OL943964.1	729bp	Turkey	Black Sea costal waters near Trabazon
					OL943965.1	729bp	Turkey	Black Sea costal waters near Ordu
					OL943966.1	729bp	Turkey	Black Sea costal waters near Sakarya river mouth
					PP194359.1	686bp	Georgia	Black Sea
Huso huso	AY846703.1	853 bp	Not reported	Black Sea	OQ814100.1	860 bp	Romania	Lower Danube River
	KC130115.1	1141 bp	Turkey	Black Sea, Trabzon	OQ814101.1	860 bp	Romania	Lower Danube River
	AY846702.1	853 bp	Not reported	Black Sea	OQ814102.1	860 bp	Romania	Lower Danube River
	KC130117.1	1141 bp	Turkey	Black Sea, Giresun	OQ814103.1	860 bp	Romania	Lower Danube River
	KC130116.1	1141 bp	Turkey	Black Sea, Giresun	OQ814104.1	860 bp	Romania	Lower Danube River
	KC130111.1	1141 bp	Turkey	Black Sea, Giresun	OQ814105.1	860 bp	Romania	Lower Danube River
	GU647228.1	1141 bp	Romania	Black Sea	OQ814106.1	860 bp	Romania	Lower Danube River
	KC130113.1	1141 bp	Turkey	Black Sea, Rize	OQ814107.1	860 bp	Romania	Lower Danube River
	KC130112.1	1141 bp	Turkey	Black Sea, Trabzon	OQ814108.1	860 bp	Romania	Lower Danube River
	KC130114.1	1141 bp	Turkey	Black Sea, Samsun	OQ814109.1	860 bp	Romania	Lower Danube River
	KC130110.1	1141 bp	Turkey	Black Sea, Trabzon	OQ814111.1	860 bp	Romania	Lower Danube River
					OQ814112.1	860 bp	Romania	Lower Danube River
					OQ814113.1	860 bp	Romania	Lower Danube River
					OQ814114.1	860 bp	Romania	Lower Danube River
					OQ814110.1	860 bp	Romania	Lower Danube River
					OQ814115.1	860 bp	Romania	Lower Danube River
					OQ814116.1	860 bp	Romania	Lower Danube River
					OQ814117.1	860 bp	Romania	Lower Danube River
					OQ814118.1	860 bp	Romania	Lower Danube River
					OQ814119.1	860 bp	Romania	Lower Danube River
					OQ814120.1	860 bp	Romania	Lower Danube River
					OQ814121.1	860 bp	Romania	Lower Danube River
					OQ814122.1	860 bp	Romania	Lower Danube River
					OQ814123.1	860 bp	Romania	Lower Danube River
					OQ814124.1	860 bp	Romania	Lower Danube River
					OQ814125.1	860 bp	Romania	Lower Danube River
					OQ814126.1	860 bp	Romania	Lower Danube River
					OQ814127.1	860 bp	Romania	Lower Danube River
					OQ814128.1	860 bp	Romania	Lower Danube River
					OQ814129.1	860 bp	Romania	Lower Danube River
					OQ814130.1	860 bp	Romania	Lower Danube River
					OQ814131.1	860 bp	Romania	Lower Danube River
					OQ814132.1	860 bp	Romania	Lower Danube River
					OQ814133.1	860 bp	Romania	Lower Danube River
					OQ814134.1	860 bp	Romania	Lower Danube River
					OQ814135.1	860 bp	Romania	Lower Danube River
					OQ814136.1	860 bp	Romania	Lower Danube River
					OQ814137.1	860 bp	Romania	Lower Danube River
					OQ814138.1	860 bp	Romania	Lower Danube River
					OQ814139.1	860 bp	Romania	Lower Danube River
					OQ814140.1	860 bp	Romania	Lower Danube River
					OQ814141.1	860 bp	Romania	Lower Danube River
					OQ814142.1	860 bp	Romania	Lower Danube River
					OQ814143.1	860 bp	Romania	Lower Danube River
					OQ814144.1	860 bp	Romania	Lower Danube River
					OQ814145.1	860 bp	Romania	Lower Danube River
					OQ814146.1	860 bp	Romania	Lower Danube River
					OQ814147.1	860 bp	Romania	Lower Danube River
					OQ814148.1	860 bp	Romania	Lower Danube River
					OQ814149.1	860 bp	Romania	Lower Danube River
					OQ814150.1	860 bp	Romania	Lower Danube River
					OQ814151.1	860 bp	Romania	Lower Danube River
					OQ814152.1	860 bp	Romania	Lower Danube River
					OQ814153.1	860 bp	Romania	Lower Danube River
					OQ814154.1	860 bp	Romania	Lower Danube River
					OQ814155.1	860 bp	Romania	Lower Danube River
					OQ814156.1	860 bp	Romania	Lower Danube River
					OQ814157.1	860 bp	Romania	Lower Danube River
					OQ814158.1	860 bp	Romania	Lower Danube River
					OQ814159.1	860 bp	Romania	Lower Danube River
					OQ814160.1	860 bp	Romania	Lower Danube River
					OQ814161.1	860 bp	Romania	Lower Danube River
					OQ814162.1	860 bp	Romania	Lower Danube River
					OQ814163.1	860 bp	Romania	Lower Danube River
					OQ814164.1	860 bp	Romania	Lower Danube River
					OQ814165.1	860 bp	Romania	Lower Danube River
					OQ814166.1	860 bp	Romania	Lower Danube River
					OQ814167.1	860 bp	Romania	Lower Danube River
					OQ814168.1	860 bp	Romania	Lower Danube River
					OQ814169.1	860 bp	Romania	Lower Danube River
					OQ814170.1	860 bp	Romania	Lower Danube River
					OQ814171.1	860 bp	Romania	Lower Danube River
					OQ814172.1	860 bp	Romania	Lower Danube River
					OQ814173.1	860 bp	Romania	Lower Danube River
					OQ814174.1	860 bp	Romania	Lower Danube River
					OQ814175.1	860 bp	Romania	Lower Danube River
					OQ814176.1	860 bp	Romania	Lower Danube River
					MZ665996.1	815 bp	Georgian part of the Black Sea	Eastern Black Sea
					MZ665990.1	814 bp	Georgian part of the Black Sea	Eastern Black Sea
					MZ665991.1	814 bp	Georgian part of the Black Sea	Eastern Black Sea
					MZ665992.1	814 bp	Georgian part of the Black Sea	Eastern Black Sea
					MZ665994.1	814 bp	Georgian part of the Black Sea	Eastern Black Sea
					MZ665993.1	813bp	Georgian part of the Black Sea	Eastern Black Sea
					MZ665995.1	813bp	Georgian part of the Black Sea	Eastern Black Sea
					PP194356.1	691bp	Georgia	Rioni River and the Black Sea
					PP194357.1	689bp	Georgia	Rioni River and the Black Sea
					PP716099.1	688bp	Georgia	Rioni River and the Black Sea
					KF431841.1	640bp	Romania	Lower Danube River
					AY846668.1	639bp	USA	Black Sea
					KF431846.1	639bp	Romania	Lower Danube River
					KF431843.1	638bp	Romania	Lower Danube River
					KF431844.1	638bp	Romania	Lower Danube River
					KF431845.1	638bp	Romania	Lower Danube River
					KF431840.1	637bp	Romania	Lower Danube River
					KF431842.1	637bp	Romania	Lower Danube River
Acipenser gueldenstaedtii	GU647227.1	1141 bp	Romania	Romania: Danube River	MZ665970.1	816	Georgia	Black Sea and Rioni River
	JN698961.1	683 bp	Ukraine	Ukraine	MZ665971.1	816	Georgia	Black Sea and Rioni River
	AF238692.1	859 bp	Not reported	Danube River	MZ665973.1	816	Georgia	Black Sea and Rioni River
	AF238691.1	610 bp	Not reported	Danube River	MZ665974.1	816	Georgia	Black Sea and Rioni River
	AF238690.1	859 bp	Not reported	Danube River	MZ665975.1	816	Georgia	Black Sea and Rioni River
	AF238689.1	859 bp	Not reported	Danube River	MZ665962.1	815	Georgia	Black Sea and Rioni River
	AF238688.1	859 bp	Not reported	Danube River	MZ665963.1	815	Georgia	Black Sea and Rioni River
	AF238687.1	859 bp	Not reported	Danube River	MZ665964.1	815	Georgia	Black Sea and Rioni River
	AF238686.1	859 bp	Not reported	Danube River	MZ665965.1	815	Georgia	Black Sea and Rioni River
	AF238684.1	859 bp	Not reported	Danube River	MZ665968.1	815	Georgia	Black Sea and Rioni River
	AF238683.1	859 bp	Not reported	Danube River	MZ665969.1	815	Georgia	Black Sea and Rioni River
	AF238682.1	859 bp	Not reported	Danube River	MZ665972.1	815	Georgia	Black Sea and Rioni River
	AF238681.1	859 bp	Not reported	Dneiper River	MZ665976.1	815	Georgia	Black Sea and Rioni River
	KT232133.1	1141bp	Romania	Romania	MZ665977.1	815	Georgia	Black Sea and Rioni River
	KT232132.1	1141bp	Romania	Romania	MZ665966.1	814	Georgia	Black Sea and Rioni River
	KT232131.1	1141bp	Romania	Romania	MZ665967.1	814	Georgia	Black Sea and Rioni River
	KC130102.1	1141bp	Turkey	Black Sea, Sakarya	AF238739.1	695	Ukraine	Dnieper River
	KC130101.1	1141bp	Turkey	Black Sea, Samsun	AF238740.1	695	Romania	Danube River
	KC130100.1	1141bp	Turkey	Black Sea, Samsun	AF238741.1	695	Romania	Danube River
	KC130099.1	1141bp	Turkey	Black Sea, Samsun	AF238742.1	695	Romania	Danube River
	KC130098.1	1141bp	Turkey	Black Sea, Samsun	AF238743.1	695	Romania	Danube River
	KC130097.1	1141bp	Turkey	Black Sea, Giresun	AF238744.1	695	Romania	Danube River
	KC130096.1	1141bp	Turkey	Black Sea, Giresun	AF238745.1	695	Romania	Danube River
	KC130095.1	1141bp	Turkey	Black Sea, Giresun	AF238747.1	695	Romania	Danube River
	KC130094.1	1141bp	Turkey	Black Sea, Giresun	AF238746.1	694	Romania	Danube River
	KC130093.1	1141bp	Turkey	Black Sea, Giresun	AF238748.1	694	Romania	Danube River
	KC130090.1	1141bp	Turkey	Black Sea, Samsun	AF238749.1	694	Romania	Danube River
	AF238685.1	852bp	Not reported	Danube River	AF238750.1	694	Romania	Danube River
					KF431847.1	694	Romania	Lower Danube
					KF431849.1	694	Romania	Lower Danube
					KF431848.1	693	Romania	Lower Danube
					KF431850.1	693	Romania	Lower Danube
					PP194360.1	690	Georgia	Rioni River
					AY847789.1	640	Not reported	Danube River
					AY847788.1	639	Not reported	Danube River
Acipenser ruthenus	AJ249694.1	1170 bp	Not reported	Danube River
	MG648431.1	1100 bp	Slovakia	47.8159 N 18.7488 E, Slovakia
	MG648433.1	1100 bp	Slovakia	47.8159 N 18.7488 E, Slovakia
	MG648435.1	1100 bp	Slovakia	47.8159 N 18.7488 E, Slovakia
	MG648441.1	1100 bp	Slovakia	47.8159 N 18.7488 E, Slovakia
	MG648442.1	1100 bp	Slovakia	47.8159 N 18.7488 E, Slovakia
	MG648443.1	1100 bp	Slovakia	47.8159 N 18.7488 E, Slovakia
	MG648444.1	1100 bp	Slovakia	47.8159 N 18.7488 E, Slovakia
	MG648447.1	1100 bp	Slovakia	47.8159 N 18.7488 E, Slovakia
	MG648448.1	1100 bp	Slovakia	47.8159 N 18.7488 E, Slovakia
	MG648449.1	1100 bp	Slovakia	47.8159 N 18.7488 E, Slovakia
	MG648450.1	1100bp	Slovakia	47.8159 N 18.7488 E, Slovakia
	MG648451.1	1100 bp	Slovakia	47.8159 N 18.7488 E, Slovakia
	MG648452.1	1100 bp	Slovakia	47.8159 N 18.7488 E, Slovakia
	MG648453.1	1100 bp	Slovakia	47.8159 N 18.7488 E, Slovakia
	MG648455.1	1100 bp	Slovakia	47.8159 N 18.7488 E, Slovakia
	MG648457.1	1100 bp	Slovakia	47.8159 N 18.7488 E, Slovakia
	MG648459.1	1100 bp	Slovakia	47.7409 N 18.235 E, Slovakia
	MG648460.1	1100 bp	Slovakia	47.8159 N 18.7488 E, Slovakia
	MG648464.1	1100 bp	Slovakia	47.8159 N 18.7488 E, Slovakia
	MG648465.1	1100 bp	Slovakia	47.8159 N 18.7488 E, Slovakia
	MG648466.1	1100 bp	Slovakia	47.8159 N 18.7488 E, Slovakia
	MG648467.1	1100 bp	Slovakia	47.8159 N 18.7488 E, Slovakia
	MG648468.1	1100 bp	Slovakia	47.8159 N 18.7488 E, Slovakia
	MG648470.1	1100 bp	Slovakia	47.8159 N 18.7488 E, Slovakia
	MG648471.1	1100 bp	Slovakia	47.8159 N 18.7488 E, Slovakia
	MG648473.1	1100 bp	Slovakia	47.8159 N 18.7488 E, Slovakia
	MG648472.1	1100 bp	Slovakia	47.8159 N 18.7488 E, Slovakia
	MG648474.1	1100 bp	Slovakia	47.8159 N 18.7488 E, Slovakia
	GU647225.1	1141 bp	Romania	Romania: Danube River
	MG648429.1	1100 bp	Slovakia	47.7409 N 18.235 E, Slovakia
	MG648432.1	1100 bp	Slovakia	47.7409 N 18.235 E, Slovakia
	MG648436.1	1100 bp	Slovakia	47.7409 N 18.235 E, Slovakia
	MG648437.1	1100 bp	Slovakia	47.8159 N 18.7488 E, Slovakia
	MG648438.1	1100 bp	Slovakia	47.7409 N 18.235 E, Slovakia
	MG648454.1	1100 bp	Slovakia	47.7409 N 18.235 E, Slovakia
	MG648469.1	1100 bp	Slovakia	47.7409 N 18.235 E, Slovakia
	JQ033714.1	648 bp	Ukraine	Ukraine
	MG648430.1	1100 bp	Slovakia	47.8159 N 18.7488 E, Slovakia
	MG648434.1	1100 bp	Slovakia	47.8159 N 18.7488 E, Slovakia
	MG648439.1	1100 bp	Slovakia	47.8159 N 18.7488 E, Slovakia
	MG648445.1	1100 bp	Slovakia	47.8159 N 18.7488 E, Slovakia
	MG648446.1	1100 bp	Slovakia	47.8159 N 18.7488 E, Slovakia
	MG648456.1	1100 bp	Slovakia	47.8159 N 18.7488 E, Slovakia
	MG648461.1	1100 bp	Slovakia	47.8159 N 18.7488 E, Slovakia
	MG648463.1	1100 bp	Slovakia	47.8159 N 18.7488 E, Slovakia
	MG648475.1	1100 bp	Slovakia	47.8159 N 18.7488 E, Slovakia
	JQ033713.1	648 bp	Ukraine	Ukraine
	MG648440.1	1100 bp	Slovakia	47.8159 N 18.7488 E, Slovakia
	MG648462.1	11000 bp	Slovakia	47.8159 N 18.7488 E, Slovakia
	MG648458.1	1100 bp	Slovakia	47.8159 N 18.7488 E, Slovakia

## Sheet: Supplementary Table 3
Supplementary Table 3. Kimura 2-parameter pairwise distances (gamma corrected) based on complete mitochondrial sequence data of 32 species, 24 of which were sturgeons, six were hybrids, and two were outgroup species.
	NC_081187.1_Acipenser_ruthenus_mitochondrion_complete_genome	NC_004419.1_Polyodon_spathula_mitochondrion_complete_genome	NC_004743.1_Acipenser_transmontanus_mitochondrion_complete_genome	NC_005252.1_Huso_huso_mitochondrion_complete_genome	NC_005451.1_Acipenser_dabryanus_mitochondrion_complete_genome	NC_005795.1_Acipenser_stellatus_mitochondrion_complete_genome	NC_005834.1_Psephurus_gladius_mitochondrion_complete_genome	NC_012576.1_Acipenser_gueldenstaedtii_mitochondrion_complete_genome	NC_012646.1_Acipenser_sinensis_mitochondrion_complete_genome	NC_017603.1_Acipenser_baerii_mitochondrion_complete_genome	NC_021757.1_Acipenser_schrenckii_mitochondrion_complete_genome	NC_023837.1_Huso_dauricus_mitochondrion_complete_genome	NC_027417.1_Acipenser_sturio_mitochondrion_complete_genome	NC_027522.1_Acipenser_schrenckii_x_Huso_dauricus_mitochondrion_complete_genome	NC_028290.1_Acipenser_oxyrinchus_voucher_LodgeLab_Aoxyrinchus_1_mitochondrion_complete_genome	NC_028405.1_Acipenser_medirostris_mitochondrion_complete_genome	NC_030324.1_Scaphirhynchus_albus_isolate_Sturg-8636_mitochondrion_complete_genome	NC_030325.1_Acipenser_fulvescens_isolate_LSNFC-15-002_mitochondrion_complete_genome	NC_030326.1_Scaphirhynchus_platorynchus_isolate_Sturg-8661_mitochondrion_complete_genome	NC_030327.1_Scaphirhynchus_albus_x_Scaphirhynchus_platorynchus_isolate_Sturg-8682_mitochondrion_complete_genome	NC_030344.1_Acipenser_nudiventris_isolate_NUD2_Balhash_mitochondrion_complete_genome	NC_031188.1_Acipenser_mikadoi_voucher_VIII.9.4_(_4)_mitochondrion_complete_genome	NC_032715.1_Acipenser_brevirostrum_voucher_USFWS-115_mitochondrion_complete_genome	NC_034784.1_Huso_dauricus_x_Acipenser_schrenckii_mitochondrion_complete_genome	NC_036060.1_Scaphirhynchus_suttkusi_isolate_NFWFLH10433_mitochondrion_complete_genome	NC_036420.1_Acipenser_dabryanus_x_Acipenser_schrenckii_mitochondrion_complete_genome	NC_036675.1_Acipenser_gueldenstaedtii_x_Acipenser_baerii_mitochondrion_complete_genome	NC_050885.1_Pseudoscaphirhynchus_kaufmanni_mitochondrion_complete_genome	MK078265.1_Acipenser_naccarii_mitochondrion_complete_genome	MW713795.1_Acipenser_persicus_mitochondrion_complete_genome	NC_058991.1_Pseudoscaphirhynchus_fedtschenkoi_mitochondrion_complete_genome	NC_063963.1_Acipenser_schrenckii_x_Acipenser_baerii_mitochondrion_complete_genome
NC_081187.1_Acipenser_ruthenus
NC_004419.1_Polyodon_spathula	0.137584
NC_004743.1_Acipenser_transmontanus	0.0635649	0.13002
NC_005252.1_Huso_huso_mitochondrion	0.0477637	0.137755	0.0616221
NC_005451.1_Acipenser_dabryanus	0.0750438	0.130813	0.0415426	0.0730246
NC_005795.1_Acipenser_stellatus	0.0551362	0.140168	0.0710437	0.0604786	0.081058
NC_005834.1_Psephurus_gladius	0.135642	0.105145	0.133286	0.136119	0.134054	0.141055
NC_012576.1_Acipenser_gueldenstaedtii	0.0408073	0.136764	0.0614169	0.0439247	0.0719893	0.0511467	0.13603
NC_012646.1_Acipenser_sinensis	0.0432742	0.138947	0.0635345	0.0454963	0.0743182	0.0530276	0.137739	0.00743352
NC_017603.1_Acipenser_baerii	0.039874	0.136304	0.0616673	0.0436181	0.0729189	0.0535024	0.137226	0.0123906	0.0149321
NC_021757.1_Acipenser_schrenckii	0.0648943	0.130923	0.0115026	0.0644678	0.04259	0.0736039	0.1349	0.0635178	0.0651868	0.0641247
NC_023837.1_Huso_dauricus	0.0651436	0.132912	0.0372961	0.0637733	0.0527923	0.076595	0.135249	0.0636553	0.0656195	0.0632188	0.0372932
NC_027417.1_Acipenser_sturio	0.0875064	0.138934	0.0809766	0.0897825	0.0897742	0.0977264	0.144687	0.0883163	0.0918729	0.0889395	0.0824081	0.0817605
NC_027522.1_Acipenser_schrenckii_x_Huso_dauricus	0.0998185	0.160354	0.0511249	0.10106	0.0803415	0.110299	0.164389	0.0991416	0.100969	0.0988065	0.0411879	0.0751735	0.115942
NC_028290.1_Acipenser_oxyrinchus	0.0885688	0.141915	0.0845138	0.0913748	0.0933749	0.0979987	0.149796	0.089505	0.0924902	0.0900581	0.0860541	0.0860308	0.0417543	0.11974
NC_028405.1_Acipenser_medirostris	0.0692088	0.138168	0.0428039	0.0673748	0.0583346	0.0748628	0.13756	0.0664769	0.0689874	0.066391	0.0432887	0.0260059	0.0859249	0.0827282	0.0894773
NC_030324.1_Scaphirhynchus_albus	0.0870078	0.139789	0.0888697	0.0850436	0.0972623	0.0930989	0.143315	0.0857248	0.0875436	0.085116	0.0911826	0.0894511	0.110809	0.123183	0.110937	0.0957211
NC_030325.1_Acipenser_fulvescens	0.0456014	0.138783	0.0672123	0.0504217	0.0798156	0.058471	0.138654	0.0298423	0.0316305	0.0289553	0.0679295	0.0683946	0.0928187	0.10384	0.0939549	0.0719617	0.0916389
NC_030326.1_Scaphirhynchus_platorynchus	0.0872649	0.139612	0.0890444	0.0848081	0.0972728	0.0934399	0.143521	0.0859796	0.0877927	0.0852008	0.0913589	0.0894607	0.110556	0.123373	0.110243	0.0957316	0.00133723	0.091726
NC_030327.1_Scaphirhynchus_albus_x_Scaphirhynchus_platorynchus	0.087192	0.139504	0.0891367	0.0845727	0.0973685	0.0931964	0.143411	0.0857434	0.0875558	0.0849652	0.0912855	0.0895531	0.110479	0.123294	0.110079	0.0956577	0.00182469	0.0914023	0.000485339
NC_030344.1_Acipenser_nudiventris_isolate	0.0336785	0.134133	0.065342	0.0446003	0.075715	0.0506169	0.133371	0.0360698	0.0385723	0.0354999	0.0665009	0.0654531	0.0899025	0.101465	0.0932024	0.067746	0.0851955	0.0435956	0.0852866	0.0851324
NC_031188.1_Acipenser_mikadoi	0.0695171	0.138993	0.043491	0.0675252	0.0584594	0.0753239	0.137587	0.0671346	0.0694939	0.0668178	0.0436326	0.0272527	0.0862327	0.0829639	0.0901177	0.00430757	0.0962074	0.0718807	0.0963873	0.0963132	0.067666
NC_032715.1_Acipenser_brevirostrum	0.0396907	0.135849	0.0617992	0.0430405	0.0737134	0.05136	0.136756	0.015577	0.0182506	0.0144113	0.0634448	0.0621502	0.0903697	0.0993086	0.0911869	0.0656564	0.084311	0.02985	0.0844017	0.0843294	0.0355871	0.0663111
NC_034784.1_Huso_dauricus_x_Acipenser_schrenckii	0.0661016	0.134078	0.0413567	0.0650158	0.0553729	0.0784736	0.136143	0.0642369	0.0660503	0.063495	0.0417632	0.00428634	0.0833212	0.0799741	0.0874472	0.0262569	0.090371	0.0688311	0.0903807	0.0904733	0.0659489	0.0275043	0.0628787
NC_036060.1_Scaphirhynchus_suttkusi	0.0875857	0.140264	0.0895309	0.0851251	0.0972623	0.0936836	0.1437	0.0862979	0.088112	0.0856817	0.0916822	0.0896166	0.111074	0.123452	0.111026	0.0958902	0.00103258	0.092217	0.00164204	0.00212995	0.0854409	0.0965461	0.0848817	0.0905369
NC_036420.1_Acipenser_dabryanus_x_Acipenser_schrenckii	0.0740537	0.130625	0.0402221	0.0728352	0.00225921	0.0805079	0.134611	0.0714035	0.0737289	0.0720175	0.041265	0.0514262	0.0894923	0.0791143	0.0928399	0.0575436	0.0963616	0.0792093	0.0963721	0.0964675	0.0752823	0.0576682	0.0731251	0.05428	0.0963616
NC_036675.1_Acipenser_gueldenstaedtii_x_Acipenser_baerii	0.0407386	0.137143	0.0613441	0.0437044	0.0721491	0.0512952	0.136504	0.00205679	0.00731001	0.0123911	0.0635203	0.0636578	0.0878267	0.0991426	0.0891786	0.0663267	0.0859736	0.0297085	0.0862287	0.0859923	0.0357949	0.066984	0.0156418	0.0639362	0.0865472	0.0715631
NC_050885.1_Pseudoscaphirhynchus_kaufmanni	0.0752113	0.153724	0.0973851	0.0820673	0.0983342	0.0515849	0.153142	0.0713921	0.0737321	0.0747917	0.098021	0.0993341	0.115229	0.133747	0.11692	0.0970216	0.108486	0.0801956	0.108826	0.108836	0.0710846	0.0970121	0.0720009	0.100472	0.109165	0.0982782	0.0712392
MK078265.1_Acipenser_naccarii	0.0394842	0.136725	0.0614086	0.0436597	0.0716232	0.0534817	0.134971	0.00523302	0.00653805	0.0118304	0.0621382	0.0627958	0.0876705	0.0972085	0.0895165	0.0654987	0.0843473	0.0278958	0.0845949	0.0843597	0.0355996	0.0660008	0.0151843	0.0630717	0.0849119	0.070725	0.0044965	0.0743202
MW713795.1_Acipenser_persicus	0.0396694	0.136075	0.0608306	0.0428217	0.0711914	0.0508271	0.135186	0.006307	0.00712505	0.0134595	0.0622522	0.0620742	0.0877007	0.097962	0.0888216	0.0656512	0.0840703	0.028899	0.084237	0.0840008	0.0344396	0.0663858	0.0168527	0.0629572	0.0846369	0.0706036	0.00605934	0.0686393	0.00572253
NC_058991.1_Pseudoscaphirhynchus_fedtschenkoi	0.0503692	0.125576	0.0677652	0.0548595	0.0771556	0.0266444	0.126155	0.0475129	0.0493648	0.0470297	0.067889	0.0682969	0.0900539	0.103602	0.0909511	0.0706063	0.0851494	0.0547597	0.0854166	0.0852552	0.0478603	0.0709082	0.0479865	0.069404	0.0856638	0.0767748	0.0473642	0.0126471	0.0463958	0.0473105
NC_063963.1_Acipenser_schrenckii_x_Acipenser_baerii	0.0391995	0.136495	0.0609561	0.0423905	0.0724024	0.0527521	0.137093	0.0117679	0.0139297	0.00203438	0.0631829	0.0622796	0.0883044	0.097713	0.0893392	0.0655837	0.0842776	0.0281678	0.0843623	0.0841273	0.0348353	0.0660096	0.0135353	0.0627051	0.0848421	0.0715022	0.0115163	0.0741202	0.0107801	0.0124553	0.0463827
Min	0.000485339
Max	0.164389

## Sheet: Supplementary Table 4
Supplementary Table 4. Haplotype summary according to data retrieved from DNAsp for the Cyt B gene (second dataset).
Species	Haplotype	Haplotype sequence	Accession number
		[10 20 30 40 50 60 70 80]
		[ * * * * * * * *]
Acipenser stellatus	Hap_1	GACCCTCCACCCACATCACCCAAAATCTTTCATCCAGGGGATGCACTATCAAGGCCACTTCAAAGGAGCCCACTATGAGC	OL998635.1,OL998574.1
	Hap_2	...............................................................G.....A..........	OL998634.1, OL998614.1, OL998604.1, OL998591.1, OL998484.1
	Hap_3	...........................................................C........G........C..	OL998633.1
	Hap_4	...................T...........CC..C.......G..C..............G.......A..........	OL998632.1, OL998625.1, OL998620.1, OL998618.1
	Hap_5	...................T.......................................C.........A..........	OL998631.1
	Hap_6	..................TT.......................................C.........A..........	OL998630.1
	Hap_7	...........................................................C.........A..A.......	OL998629.1, OL998628.1, OL998624.1
	Hap_8	.......A.A.....................................................G................	OL998627.1, OL998561.1
	Hap_9	.....................................................................A..........	OL998626.1, OL998623.1,OL998582.1, OL998564.1, OL998550.1, OL998549.1, OL998547.1, OL998544.1, OL998543.1, OL998536.1, OL998529.1, OL998527.1, OL998524.1, OL998521.1, OL998519.1, OL998518.1, OL998517.1, OL998516.1, OL998515.1, OL998514.1, OL998513.1, OL998510.1, OL998508.1, OL998505.1, OL998503.1, OL998502.1, OL998500.1, OL998499.1, OL998498.1, OL998497.1, OL998496.1, OL998494.1, OL998492.1, OL99…
	Hap_10	.....................................................................AT.........	OL998622.1, OL998621.1
	Hap_11	.TG.AC.....G.......T.................................................A..........	OL998619.1, OL998601.1
	Hap_12	...........................................................C.........A.......T..	OL998617.1, OL998597.1
	Hap_13	..................................................................G..A..........	OL998616.1, OL998615.1
	Hap_14	...............A...T...............TCA..T..G.................G.......A..........	OL998613.1, OL998611.1
	Hap_15	...........................................................C.........A..........	OL998612.1, OL998607.1, OL998562.1, OL998556.1, OL998555.1, OL998548.1, OL998546.1, OL998540.1, OL998531.1, OL998528.1, OL998525.1, OL998522.1, OL998512.1, OL998511.1, OL998509.1, OL998507.1 OL998504.1, OL998501.1, OL998478.1, OL998475.1, OL998474.1
	Hap_16	...............A...T...............TCA.....G.................G.......A..........	OL998610.1
	Hap_17	.............................................................G.......A..........	OL998609.1
	Hap_18	....................T........................................G.......A..........	OL998608.1
	Hap_19	.TG.AC.....T.......G...............................................A.A..........	OL998606.1
	Hap_20	..G.AC.............A.............................................C...A..........	OL998605.1
	Hap_21	..G.A............G.G....................................C..........A.A..........	OL998603.1
	Hap_22	.TG.AC....T........T.................................................A..........	OL998602.1
	Hap_23	.TG.AC.............T.................................................A..........	OL998600.1, OL998599.1
	Hap_24	..G.AC.............T....................................C............A..........	OL998598.1
	Hap_25	..GAAC.....G....T.........T...........A....................C....A....A...C......	OL998596.1
	Hap_26	..G.AC.....G.......T.................................................A..........	OL998595.1
	Hap_27	..G.A............G.G.................................................A..........	OL998594.1
	Hap_28	..G.A............G.G..................A....................C.........A..........	OL998593.1
	Hap_29	..G.A................................................................A..........	OL998592.1
	Hap_30	..G.AC.............T..................A....................C....A....A...C......	OL998590.1, OL998587.1
	Hap_31	..G.AC.....................................................C.........A..........	OL998589.1, OL998588.1, OL998578.1
	Hap_32	..G.AC.........................................................G.....A..........	OL998586.1
	Hap_33	......G....................................................C........TA..........	OL998585.1, OL998579.1
	Hap_34	..G.AC.............G.................................................A..........	OL998584.1, OL998580.1
	Hap_35	..G.AC..........T..A.............A.........................C.........A..........	OL998583.1
	Hap_36	..........T.......TA.......................................C.........A......T...	OL998581.1
	Hap_37	........C..........A......A........................................A.A..........	OL998577.1
	Hap_38	...................G.................................................A..........	OL998576.1
	Hap_39	......G......................................T......................T...........	OL998575.1
	Hap_40	...........................................................C.........AT.........	OL998573.1, OL998572.1
	Hap_41	...................A.......................................C.........A..........	OL998571.1
	Hap_42	..........................................T..........................AG.........	OL998570.1
	Hap_43	.............T............................T..........................A..........	OL998569.1
	Hap_44	..........................................................CC...........C........	OL998568.1
	Hap_45	....................G........AT...T....A...................C.........A..........	OL998567.1
	Hap_46	.................................................T.........C.........A..........	OL998566.1
	Hap_47	.T..................G........AT...T....A...................C.........A..........	OL998565.1
	Hap_48	............T......A....................G......................G.....A......T...	OL998563.1
	Hap_49	...................A......A..................T.............C.........A..........	OL998560.1
	Hap_50	............T..............................................C.........A..A...T.A.	OL998559.1
	Hap_51	...........................................................C.........A......A...	OL998558.1
	Hap_52	........G......C...........................................C.........A........A.	OL998557.1
	Hap_53	...................A.................................................A..........	OL998554.1
	Hap_54	...................G.........................T...T........CCT......A.A....G.....	OL998553.1
	Hap_55	...................................................G.................A..........	OL998552.1, OL998526.1
	Hap_56	......................................A....................C....A....A...C......	OL998551.1
	Hap_57	............................................G........................A..........	OL998545.1
	Hap_58	......................................................T....C.........A..........	OL998542.1, OL998537.1
	Hap_59	...............................................G.....................A..........	OL998541.1
	Hap_60	...........................G.........................................A..........	OL998539.1, OL998538.1, OL998490.1, OL998476.1
	Hap_61	...................................................................A.A..........	OL998535.1
	Hap_62	..........................................................CC.....A...A.....C....	OL998534.1
	Hap_63	.........................................G....................G......A..........	OL998533.1
	Hap_64	................................................C....................A..........	OL998532.1, OL998520.1
	Hap_65	......................................A.............A......C.........A..........	OL998530.1, OL998506.1
	Hap_66	...............................................G...........C.........A..........	OL998523.1, OL998486.1
	Hap_67	......................................A....................C.........A..........	OL998495.1
	Hap_68	...........................G...................................G.....A..........	OL998493.1
	Hap_69	.....................G...................................G...........A..........	OL998491.1
	Hap_70	.....................G....T.........................A..T...C.........A..........	OL998489.1
	Hap_71	.........................GTG...............................C.........A..........	OL998488.1
	Hap_72	............................................G..................G.....A..........	OL998487.1
	Hap_73	.....................................................A...............A..........	OL998485.1
	Hap_74	..........................................................CC.........A..........	OL998479.1
	Hap_75	............................G........................................A..........	OL998477.1
	Hap_76	.....................GGTT..G.C....................G.A......C.........A..........	OL998473.1
	Hap_77	A....................................................................A..........	GU647226.1
	Hap_78	..............TCT...................................A......C.........A..........	KC130109.1, KC130108.1
	Hap_79	..............TCT...................................A......C...C.....A..........	KC130107.1
	Hap_80	....................................................A......C.........A..........	KC130106.1
	Hap_81	..............TCT.....................A.............A..T...C.........A..........	KC130105.1
	Hap_82	..............TCT.....................A.............A......C.........A..........	KC130104.1
	Hap_83	.............T......................................A......C.G.......A.........T	KC130103.1
		[ ]
		[ ]
Huso huso	Hap_1	TGAACTA	AY846703.1, 'KC130115.1
	Hap_2	..GGT..	AY846702.1
	Hap_3	......G	KC130117.1, KC130116.1, KC130111.1
	Hap_4	C.....G	GU647228.1, KC130113.1, KC130112.1
	Hap_5	.....CG	KC130114.1
	Hap_6	.A....G	KC130110.1
		[ 10 ]
		[ * ]
Acipenser ruthenus	Hap_1	ACGCTTTAGAC	AJ249694.1, MG648441.1, MG648443.1, MG648448.1, MG648449.1, MG648453.1, MG648455.1, MG648457.1, MG648459.1, MG648466.1, MG648468.1, MG648470.1, MG648474.1
	Hap_2	......C....	GU647225.1, MG648429.1, MG648432.1, MG648436.1, MG648437.1, MG648438.1, MG648454.1, MG648469.1, JQ033714.1
	Hap_3	.....C.....	MG648430.1
	Hap_4	.T.........	MG648431.1, MG648452.1, MG648473.1
	Hap_5	....C......	MG648433.1, MG648435.1, MG648442.1, MG648444.1, MG648447.1, MG648450.1, MG648451.1, MG648460.1, MG648464.1, MG648471.1, MG648472.1
	Hap_6	.......G...	MG648434.1, MG648439.1, MG648445.1, MG648446.1, MG648456.1, MG648461.1, MG648463.1, MG648475.1, JQ033713.1
	Hap_7	...T.....G.	MG648440.1
	Hap_8	........A..	MG648462.1
	Hap_9	..A........	MG648465.1
	Hap_10	G..........	MG648467.1
	Hap_11	..........T	MG648458.1
		[ 10 ]
		[ * ]
Acipenser gueldensenstaedtii	Hap_1	TGCAATCAACTCGG	GU647227.1, KT232132.1, KC130101.1, KC130100.1,
	Hap_2	..T.....GTC...	JN698961.1, KT232133.1, KT232131.1,
	Hap_3	..T......TC...	AF238692.1, AF238688.1, KC130102.1, KC130097.1, KC130093.1
	Hap_4	..T.......C...	AF238691.1
	Hap_5	C.T....G..C...	AF238690.1, AF238689.1, AF238687.1, AF238686.1, AF238684.1, AF238683.1, AF238682.1, KC130099.1, KC130098.1, KC130096.1, KC130090.1,iAF238685.1
	Hap_6	..T...T..TC...	AF238681.1
	Hap_7	.ATG.C....CTAA	KC130095.1
	Hap_8	..T.G....TC…	KC130094.1

## Sheet: Supplementary Table 5
Supplementary Table 5. Haplotype summary according to data retrieved from DNAsp for the D-Loop region (third dataset).
Species	Haplotype	Haplotype sequence	Accession number
		[ 10 20 30 40 50 60 70 80 90 100 110 120 130 140 150 160 170 180 190 200 210 220 230 240 250 260 270 280 290 300 310 320 330 340 350 360 370 380 390 400 410 ]
		[ * * * * * * * * * * * * * * * * * * * * * * * * * * * * * * * * * * * * * * * * * ]
Acipenser stellatus	Hap_1	TATTAAAAGCTTTTTAATCAAAATTTCACCCCTAATTTCATACCACAAGTCAACCACTCATGTAACCTTTCTTGAGACCATAACTGTGTAAGCACTCTGTTCTAGAATGAGACAAAAGACAATGGAGATCCAACTAACTATACTGGCTCTGGTCCATTTCAGGCCATGAATTATCTCCCTACGGCTCTCATTGAATTTAGAAGACTGCCCACGCTCACAAGCCAAAAACCAGCATTGTTTTTGGTCTTCATTGAATCAAACTCTCCAAGAGAGGATAAGTGGACTTTGGTTGTTCAATGACATGTGGACATAGACACTACATAACCTGCGTACTAGGGAGTGTCGAGGCGGCTTTCCCCTCACACATAATTAAAACGTCTTTCGCAACCCCCTCCCTCA…	MZ665984.1
	Hap_2	................................................A.................T.............................T........................................................................................................G................................................C.....................A..............................................................................................................................…	MZ665978.1
	Hap_3	................................................A.................T....................A........T........................................................................................C.....................................................................................................................................................................................................................…	MZ665979.1
	Hap_4	..................................................................TC............................T....................................................................................T...C.....................................................................................................................................................................................................................…	MZ665980.1
	Hap_5	..............................................G.................G...CC.....A....................T...................G.......AGAG.T.......T....................................T......T...............................T..........................................T.......T........A..................................T...............T...T.....................................................................G…	MZ665982.1
	Hap_6	................................................................................................T........................................................................................................G.....................................................................................................................................................................................................…	MZ665983.1 PP194359.1
	Hap_7	........A.......................................................................................T...........AG.................................................................................................................................................................................................................................................................................................…	MZ665985.1
	Hap_8	...C..............................................................T.....C.......................T..............................................................................................................................................................................GA..............................................................................................................................…	MZ665986.1
	Hap_9	.............................................T..A.................T.............................T...........A............................................................................................................................................................................................................................A.....................................................................…	MZ665987.1
	Hap_10	.G.............................................................................................................................................................................................................................................................................................................................................................................................................…	MZ665988.1
	Hap_11	...................................................G..............T.............................T................................T.............................................................................................................................................................................................................................................................................…	MZ665989.1
	Hap_12	.G..............................................A.......................................................................G...............................................................................................................................................................................G......................................................................................................…	MZ665981.1
	Hap_13	G.CGGGTG.ACA.CAGTCTGTTGGGGTTA.AGAT..GCTGC.G.GA.G.GGGGGTG.GA.A.GTTTA...A.GTGTGAGGG.GAAAGCCGCCT.ACACC..A.GT.GCAG.TTTGT...TGC.A.TC...ACT..TCA.TCTGAACAA.C.AAGTCCAC.TTA.TTCTCTG..GAG.TT.GTTAG.A.AGACC..AA..A..A..AT.TGGT.T..TTGG.TTGT.GGTGG..C.A.C.CAACAATGGGGCGACTATGGGAGACA.T.TCAT...CCTAAATGGACCA.AGCCAGTTGTT.T.TGACT..CGT.TG..TTT.GT.T.AT..CTG..CA..AAG..GCTTATAA.GTATGGTCTCA.G..GC.GTTA...A.GAAT.GGT.TG.ATTATG…	KF431852.1 KF431853.1 KF431851.1
	Hap_14	G.CGGGTG.ACA.CAGTCTGTTGGGGTTA.AGAT..GCTGCGGTGA.G.GGGGGTG.GA.A.GTTTA...A.GTGTGAGGG.GAA.GCCGCCT.ACACC..A.GT.GCAG.TTTGT...TGC.A.TC...ACT..TCA.T.TGAACAA.CAAAGTCCAC.TTA..TCTCTG..GAG.TT.GTTAA.A.AGACC..AA..A..A..AT.TGGT.T..TTGG.TTGT.GGTGG..C.A.C.CAACAATGGGGCGACTGTGGGAGA.A.T.TCAT...CCTAAATGGACCA.AGCCAGTTGTT.T.TG.CT..C.T.TG..TTT.GT.TCAT..CTG..CA..AAG..GCTTACAA.GTATGGTCTCA.G..A..GTTA...A.GA.T.GGT.TG.ATTGTG…	KF431854.1 OL943811.1 OL943859.1 OL943934.1 OL943951.1
	Hap_15	G.CGGGTG.ACA.CAGTCTGTTGGGGTTA.AGAT..GCTGCGGTGA.G.GGGGGTG.GA.A.GTTTA...A.GTGTGAGGG.GAA.GCCGCCT.ACACC..A.GT.GCAG.TTTGT...TGC.A.TC...ACT..TCA.T.TGAACAA.CAAAGTCCAC.TTA..TCTCTG..GAG.TT.GTTAA.A.AGACC..AA..A..A..AT.TGGT.T..TTGG.TTGT.GGTGG..T.A.CCCAACAATGGAGCGACTGTGGGAGA.A.T.TTAT.A.CCTAAATGGACCA.AGCCAGTTGTT.T.TGACT..C.T.TG..TTT.GT.TCAT..CTG..CA..GAG..GCTTACAA.GTATGGTCTCA.G..G..GTTA...A.GA.T.GGT.TG.A.TGTG…	KF431855.1 OL943864.1 OL943962.1
	Hap_16	G.CGGGTG.ACA.CAGTCTGTTGGGGTTA.AGAT..GCTGCGGTGA.G.GGGGGTG.GA.A.GTTTA...A.GTGTGAGGG.GAA.GCCGCCT.ACACC..A.GT.GCAG.TTTGT...TGC.A.TC...ACT..TCA.T.TGAACAA.CAAAGTCCAC.TTA..TCTCTG..GAG.TT.GTTAA.A.AGACC..AA..A..A..AT.TGGT.T..TTGG.TTGT.GGTGG..C.A.C.CAACAATGGAGCGACTGTGGGAGA.A.T.TCAT...CCTAAATGGACCA.AGCCAGTTGTT.T.TGACT..C.T.TG..TTT.GT.TCAT..CTG..CA..AAG..GCTTACAA.GTATGGTCTCA.G..G..GTCA...A.GA.T.GGT.TA.A.TGTG…	KF431856.1
	Hap_17	G.CGGGTG.ACA.CAGTCTGTTGGGGTTA.AGAT..GCTGCGGTGA.G.GGGGGTG.GA.A.GTTTA...A.GTGTGAGGG.GAA.GCCGCCT.ACACC..A.GT.GCAG.TTTGT...TGC.AATC...ACT..TCA.T.TGAACAA.CAAAGTCCAC.TTA..TCTCTG..GAG.TT.GTTAA.A.AGACC..AA..A..A..AT.TGGT.T..TTGG.TTGT.GGTGG..C.A.C.CAACAATGGGGCGACTGTGGGAGA.A.T.TCAT...CCTAAATGGACCA.AGCCAGTTGTT.T.TG.CT..C.T.TG..TTT.GT.TCAT..CTG..CA..AAG..GCTTACAA.GTATGGTCTCA.G..A.GGTTA...A.GA.T.GGT.TG.ATTGTG…	KF431857.1 OL943961.1
	Hap_18	G.CGGGTG.ACA.CAGTCTGTTGGGGTTA.AGAT..GCTGCGGTGA.G.GGGGGTG.GA.A.GTTTA...A.GTGTGAGGG.GAA.GCCGCCT.ACACC..A.GT.GCAG.TTTGT...TGC.A.TC...ACT..TCA.TCTGAACAA.CAAAGTCCAC.TTA..TCTCTG..GAG.TT.GTTAA.A.AGACC..AA..A..A..AT.TGGT.T..TTGG.TTGT.GGTGG..T.A.C.CAACAATGGAGCGACTGTGGGAGA.A.T.TCAT...CCTAAATGGACCA.AGCCAGTTGTT.T.TG.CT..C.T.TG..TTT.GT.TCAT..CTG..CA..GAG..GCTTACAA.GTATGGTCTCA.G..G..GTTA...A.GA.T.GGT.TG.A.TGTG…	OL943804.1
	Hap_19	G.CGGGTG.ACA.CAGTCTGTTGGGGTTA.AGAT..GCTGCGGTGA.G.GGGGGTG.GA.A.GTTTA...A.GTGTGAGGG.GAA.GCCGCCT.ACACC..A.GT.GCAG.TTTGT...TGC.A.TC...ACT..TCA.T.TGAACAA.CAAAGTCCAC.TTA.TTCTCTG..GAG.TT.GTTAA.A.AGACC..AA..A..A..AT.TGGT.T..TTGG.TTGT.GGTGG..C.A.C.CAACAATGGAGCGACTGTGGGAGA.A.T.TCAT...CCTAAATGGACCA.AGCCAGTTGTT.T.TG.CT..C.T.TG..TTT.GT.TCAT..CTG..CA..GAG..GCTTACAA.GTATGGTCTCA.G..G..GTTA...A.GA.T.GGT.TG.A.TGTG…	OL943805.1 OL943954.1
	Hap_20	G.CGGGTG.ACA.CAGTCTGTTGGGGTTA.AGAT..GCTGCGGTGA.G.GGGGGTG.GA.A.GTTTA...A.GT.TGAGGG.GAA.GCCGCCT.ACACC..A.GT.GCAG.TTTGT...TGC.A.TC...ACT..TCA.T.TGAACAA.CAAAGTCCAC.TTA..TCTCTG..GAG.TT.GTTAA.A.AGACC..AA..A..A..AT.TGGT.T..TTGG.TTGT.GGTGG..C.A.C.CAACAATGGGGCGACTGTGGGAGA.A.T.TCAT...CCTAAATGGACCA.AGCCAGTTGTT.T.TG.CT..C.T.TG..TTT.GT.TCAT..CTG..CA..AAG..GCTTACAA.GTATGGTCTCA.G..A.GGTTA...A.GA.T.GGT.TG.ATTGTG…	OL943806.1
	Hap_21	G.CGGGTG.ACA.CAGTCTGTTGGGGTTA.AGAT..GCTGCGGTGA.G.GGGGGTG.GA.A.GTTTA...A.GTGTGAGGG.GAA.GCCGCCT.ACACC..A.GT.GCAG.TTT.T...TGC.A.TC...ACT..TCA.T.TGAACAA.CAAAGTCCAC.TTA..CCTCTG..GAG.TT.GTTAA.A.AGACC..AA..A..A..AT.TGGT.T..TTGG.TTGT.GGTGG..C.A.C.CAACAATGGAGCGACTGTGGGAGA.A.T.TCAT...CCTAAATGGACCA.AGCCAGTTGTT.T.TG.CT..C.T.TG..TTT.GT.TCAT..CTG..CA..AAG..GCTTACAA.G.ATGGTCTCG.G..A..GTTA...A.GA.T.GGT.TG.A.TGTG…	OL943807.1
	Hap_22	G.CGGGTG.ACA.CAGTCTGTTGGGGTTA.AGAT..GCTGC.GTGA.G.GGGGGTG.GA.A.GTTTA...A.GTGTGAGGG.GAA.GCCGCCT.ACACC..A.GT.GCAG.TTTGT...TGC.A.TC...ACT..TCA.T.TGAACAA.CAAAGTCCAC.TTA..TCTCTG..GAG.TT.GTTAA.A.AGACC..AA..A..A..AT.TGGT.T..TTGG.TTGT.GGTGG..C.A.C.CAACAATGGGGCGACTGTGGGAGA.A.T.TCAT...CCTAAATGGACCA.AGCCAGTTGTT.T.TG.CT..C.T.TG..TTT.GT.TCAT..CTG..CA..AAG..GCTTACAA.GTATGGTCTCA.G..A..GTTA...A.GA.T.GGT.TG.ATTGTG…	OL943808.1 OL943928.1
	Hap_23	G.CGGGTG.ACA.CAGTCTGTTGGGGTTA.AGAT..GCTGC.G.GA.G.GGGGGTG.GA.A.GTTTA...A.GTGTGAGGG.GAAAGC.GCCT.ACACC..A.GT.GCAG.TTTGT...TGC.A.TC...ACT..TCA.TCTGAACAA.CAAAGTCCAC.TTAT.TCTCTG..GAG.TT.GTTAG.A.AGACC..AA..A..A..AT.TGGT.T..TTGG.TTGT..GTGG..C.A.CCCAACAATGGAGCGACTGTGGGAGA.A.T.TCAT...CCTAAATGGACCA.AGCCAGTTGTT.T.TGACT..C.T.TG.CTTT.GTTTCAT..CTG..CA..AAG..GCTTATAA.GTATGGTTTCA.GG.GC.GTTA...A.GA.T.GGT.TG.ATTGTG…	OL943809.1
	Hap_24	G.CGG.TG.ACA.CAGTCTGTTGGGGTTA.AGAT..GCTGCGGTGA.G.GGGGGTG.GA.A.GTTTA...A.GTGTGAGGG.GAA.GCCGCCT.ACACC..A.GT.GCAG.TTTGT...TGC.A.TC...ACT..TCA.T.TGAACAA.CAAAGTCCAC.TTA..TCTCTG..GAG.TT.GTTAA.A.AGACC..AA..A..A..AT.TGGT.T..TTGG.TTGT.GGTGG..C.A.C.CAACAATGGAGCGACTGTGGGAGA.A.T.TCAT...CCTAAATGGACCA.AGCCAGTTGTT.T.TG.CT..C.T.TG..TTT.GT.TCAT..CTG..CA..GAG..GCTTACAA.GTATGGTCTCA.G..G..GTTA...A.GA.T.GGT.TG.A.TGTG…	OL943810.1
	Hap_25	G.CGGGTG.ACA.CAGTCTGTTGGGGTTA.AGAT..GCTGCGGTGA.G.GGGGGTG.GA.A.GTTTA...A.GTGTGAGGG.GAA.GCCGCCT.ACACC..A.GT.GCAG.TTTGT...TGC.A.TC...ACT..TCA.T.TGAACAA.CAAAGTCCAC.TTA..TCTCTG..GAG.TT.GTTAA.A.AGACC..AA..A..A..AT.TGGT.T..TTGG.TTGT.GGTGG..C.A.C.CAACAATGGAGCGACTGTGGGAGA.A.T.TCAT...CCTAAATGGACCA.AGCCAGTTGTT.T.TG.CT..C.T.TG..TTT.GT.T.AT..CTG..CA..GAG..GCTTACAA.GTATGGTC.CA.G..G..GTTA.C.A.GA.T.GGT.TG.A.TGTG…	OL943812.1
	Hap_26	G.CGGGTG.ACA.CAGTCTGTTGGGGTTA.AGAT..GCTGCGGTGA.G.GGGGGTG.GA.A.GTTTA...A.GTGTGAGGG.GAA.GCCGCCT.ACACC..A.GT.GCAG.TTTGT...TGC.A.TC...ACT..TCA.T.TGAACAA.CAAAGTCCAC.TTA..TCTCTG..GAG.TT.GTTAA.A.AGACC..AA..A..A..AT.TGGT.T..TTGG.TTGT.GGTGG..C.A.C.CAACAATGGAGCGACTGTGGGAGA.A.T.TCAT...CCTAAATGGACCA.AGCCAGTTGTT.T.TG.CT..C.T.TGA.TTT.GT.T.AT..CTG..CA..AAG..GCTTACAA.GTATGGTCTCA.G..A..GTTA...A.GA.T.GGT.TG.ATTATG…	OL943813.1
	Hap_27	G.CGGGTG.ACA.CAGTCTGTTGGGGTTA.AGAT..GCTGCGGTGA.G.GGGGGTG.GA.A.GTTTA...A.GTGTGAGGG.GAA.GCCGCCT.ACACC..A.GT.GCAG.TTTGT...TGC.A.TC...ACT..TCA.T.TGAACAA.CAAAGTCCAC.TTA.TTCTCTG..GAG.TT.GTTAG.A.AGACC..AA..A..A..AT.TGGT.T..TTGG.TTGT..GTGG..C.A.C.CAACAATGGGGCGACTGTGGGAGA.A.T.TCAT...CCTAAATGGACCA.AGCCAGTTGTT.T.TG.CT..C.T.TG..TTT.GT.TCAT..CTG..CA..AAG..GCTTACAA.GTATGGTCTCA.G..A..GTTA...A.GA.T.GGT.TG.ATTGTG…	OL943814.1
	Hap_28	G.CGGGTG.ACA.CAGTCTGTTGGGGTTA.AGAT..GCTGCGGTGA.G.GGGGGTG.GA.A.GTTTA...A.GTGTGAGGG.GAA.GCCGCCT.ACACC..A.GT.GCAG.TTTGT...TGC.A.TC...ACT..TCA.T.TGAACAA.CAAAGTCCAC.TTA..TCTCTG..GAG.TT.GTTAA.A.AGACC..AA..A..A..AT.TGGT.T..TTGG.TTGT.GGTGG..C.A.C.CAACAATGGAGCGACTGTGGGAGA.A.T.TCAT...CCTAAATGGACCA.AGCCAGTTGTT.T.TGACT.GC.T.TG..TTT.GT.TCAT..CTG..CA..AAG..GCTTACAA.GTATGGTCTCA.G..A..GTTA...A.GA.T.GGT..G.A.TGTG…	OL943815.1
	Hap_29	G.CGGGTG.ACA.CAGTCTGTTGGGGTTA.AGAT..GCTGCGGTGA.G.GGGGGTG.GA.A.GTTTA...A.GTGTGAGGG.GAA.GCCGCCT.ACACC..A.GT.GCAG.TTTGT...TGC.A.TC...ACT..TCA.T.TGAACAA.CAAAGTCCAC.TTA..TCTCTG..GAG.TT.GTTAA.A.AGACC..AA..A..A..AT.TGGT.T..TTGG.TTGT.GGTGG..C.A.CCCAACAATGGGGCGACTGTGGGAGA.A.T.TCAT...CCTAAATGGACCA.AGCCAGTTGTT.T.TG.CT..C.T.TG..TTT.GT.TCAT..CTG..CA..AAG..GCTTACAA.ATATGGTCTCA.G..A..GTTA...A.GA.T.GGT.TG.ATTGTG…	OL943816.1 OL943881.1
	Hap_30	G.CGGGTG.ACA.CAGTCTGTTGGGGTTA.AGAT..GCTGCGGTGA.G.GGGGGTG.GA.A.GTTTA...A.GTGTGAGGG.GAA.GCCGCCT.ACACC..A.GT.GCAG.TTTGT..GTGC.A.TC...ACT..TCA.T.TGAACAA.CAAAGTCCAC.TTA.TTCTCTG..GAG.TT.GTTAG.A.AGACC..AA..A..A..ATTTGGTAT..TTGG.TTGT.GGTGG.TC.A.C.CAACAATGGGGCGACTGTGGGAGA.A.T.TCAT...CCTAAATGGACCA.AGCCAGTTGTT.T.TG.CT..C.T.TG..TTT.GT.TCAT..CTG..CA..AAG..GCTTACAA.GTATGGTCTCA.G..A..GTTA...A.GA.T.GGT.TG.ATTGTG…	OL943817.1 OL943842.1
	Hap_31	G.CGGGTG.ACA.CAGTCTGTTGGGGTTA.AGAT..GCTGCGGTGA.G.GGGGGTG.GA.A.GTTTA...A.GTGTGAGGG.GAA.GTCGCCT.ACACC..A.GT.GCAG.TTTGT...TGC.A.TC...ACT..TCA.T.TGAACAA.CAAAGTCCAC.TTA..TCTCTG..GAG.TT.GTTAA.A.AGACC.CAA..A..C..AT.TGGT.T..TTGG.TTGT.GGTGG..T.A.CCCAACAATGGAGCGACTGTGGGAGA.A.T.TTAT.A.CCTAAATGGACCA.AGCCAGTTGTT.T.TGACT..C.T.TG..TTT.GT.TCAT..CTG..CA..GAG..GCTTACAA.GTATGGTCTCA.G..G..GTTA...A.GA.T.GGT.TG.A.TGTG…	OL943818.1
	Hap_32	G.CGGGTG.ACA.CAGTCTGTTGGGGTTA.AGAT..GCTGCGGTGA.G.GGGGGTG.GA.A.GTTTA...A.GTGTGAGGG.GAA.GCCGCCT.ACACC..A.GT.GCAG.TTTGT...TGC.A.TC...ACT..TCA.T.TGAACAA.CAAAGTCCAC.TTA..TCTCTG..AAG.TT.GTTAA.A.AGACC..AA..A..A..AT.TGGT.T..TTGG.TTGT.GGTGG..C.A.C.CAACAATGGAGCGACTGTGGGAGA.A.T.TCAT...CCTAAATGGACCA.AGCCAGTTGTT.T.TG.CT..C.T.TG..TTT.GT.TCAT..CTG..CA..GAG..GCTTACAA.GTATGGTCTCA.G..G..GTTA...A.GA.T.GGT.TG.A.TGTG…	OL943819.1
	Hap_33	G.CGGGTG.ACA.CAGTCTGTTGGGGTTA.AGAT..GCTGCGGTGA.G.GGGGGTG.GA.A.GTTTA...A.GTGTGAGGG.GAA.GCCGCCT.ACACC..A.GT.GCAG.TTTGT...TGC.A.TC...ACT..TCA.T.TGAACAA.CAAAGTCCAC.TTA..TCTCTG..GAG.TT.GTTAA.A.AGACCG.AA..A..A..AT.TGGT.T..TTGG.TTGT.GGTGG..C.A.C.CAACAATGGAGCGACTGTGGGAGA.A.T.TCAT...CCTAAATGGACCA.AGCCAGTTGTT.T.TG.CT..C.T.TG..TTT.GT.TCAT..CTG..CA..AAG..GCTTACAA.GTATGGTCTCG.G..A..GTTA...A.GA.T.GGT.TA.A.TGTG…	OL943820.1
	Hap_34	G.CGGGTG.ACA.CAGTCTGTTGGGGTTA.AGAT..GCTGCGGTGA.G.GGGGGTG.GA.A.GTTTA...A.GTGTGAGGG.GAA.GCCGCCT.ACACC..A.GT.GCAG.TTTGT...TGC.A.TC...ACT..TCA.T.TGAACAA.CAAAGTCCAC.TTA.TCCTCTG..GAG.TT.GTTAA.A.AGACC..AA..A..A..AT.TGGT.T..TTGG.TTGT.GGTGG..C.A.C.CAACAATGGAGCGACTGTGGGAGA.A.T.TCAT...CCTAAATGGACCA.AGCCAGTTGTT.T.TG.CT..C.T.TG..TTT.GT.TCAT..CTG..CA..AAG..GCTTACAA.GTATGGTCTCG.G..A..GTTA...A.GA.T.GGT.TG.A.TGTG…	OL943821.1 OL943828.1 OL943838.1 OL943876.1 OL943878.1 OL943896.1 OL943966.1
	Hap_35	G.CGGGTG.ACA.CAGTCTGTTGGGGTTA.AGAT..GCTGCGGGGA.G.GGGGGTG.GA.A.GTTTA...A.GTGTGAGGG.GAAAGCCGCCT.ACACC..A.GT.GCAG.TTTGT...TGC.A.TC...ACT..TCA.TCTGAACAA.CAAAGTCCAC.TTA..TCTCTG..GAG.TT.GTTAA.A.AGACC..AA..A..A..AT.TGGT.T..TTGG.TTGT.GGTGG..C.A.C.CAACAATGGGGCGACTATGGGAGA.A.T.TCAT...CCTAAATGGACCA.AGCCAGTTGTT.T.TGACT..C.T.TG..TTT.GT.T.AT..CTG..CA..AAG..GCTTACAA.GTATGGTCTCA.G..G..GTTA...A.GA.T.GGT.TG.ATTATG…	OL943822.1
	Hap_36	G.CGGGTG.ACA.CAGTCTGTTGGGGTTA.AGAT..GCTGCGGTGA.G.GGGGGTG.GATA.GTT.A...AGGTGTGAGGG.GAA.GCCTC.T.ACACC..A.GT.GCAG.TTTGT...TGC.A.TC...ACT..TCA.T.TGAACAA.CAAAGTCCAC.TTA..TCTCTG..GAG.TT.GTTAA.A.AGACC..AA..A..A.GAT..GGT.T.ATTGG.TTGT.GGTGGA.C.A.C.CAACAATGGAGAGACTGTGGGAGA.A.T.TCAT...CCTAAATGGACCA.AGCCAGTTGTT.T.TG.CT..C.T.TG..TTT.GT.TCAT..CTG..CA..AAGG.CTTTACAA.GTATGGTC.CA.G..G..GTTA...A.GA.T.GGT.TG.A.TGTG…	OL943823.1
	Hap_37	G.CGGGTG.ACA.CAGTCTGTTGGGGTTA.AGAT..GCTGCGGTGA.G.GGGGGTGTGA.A.GTTTA...A.GTGTGAGGG.GAA.GCCGCCT.ACACC..A.GT.GCAG.TTTGT...TGC.A.TC...ACT..TCA.T.TGAACAA.CAAAGTCCAC.TTA..TCTCT...GAG.TT.GTTAA.A.AGACC..AA..A..AT.AT.TGGT.T..TTGGTTTGT.GGTGG..C.ATC.CAACAATGGAGCAACTGTGGGAGA.A.T.TCAT...CCTAAATGGACCCAAGCCATTTGTTTT.TG.CT..C.T.TG..TTT.GT.TCAT.CCTG..CA..AAG..GTTTACAA.GTATGGTC.CA.G..G..GTTA...AAGA.T.GGT.TG.A.TGTG…	OL943824.1
	Hap_38	G.CGGGTG.ACA.CAGTCTGTTGGGGTTA.AGAT..GCTGCGGTGA.G.GGGGGTG.GA.A.GTTTA...A.GTGTGAGGG.GAA.GCCGCCT.ACACC..A.GT.GCAG.TTTGT...TGC.A.TC...ACT..TCA.T.TGAACAA.CAAAGTCCAC.TTA..TCTCTG..GAG.TT.GTTAA.A.AGACC..AA..A..A..AT.TGGT.T..TTGG.TTGT.GGTGG..C.A.C.CAACAATGGAGCGACTGTGGGAGA.A.T.TCAT...CCTAAATGGACCA.AGCCAGTTGTT.T.TG.CT..C.T.TG..TTT.GT.T.AT..CTG..CA..GAG..GCTTACAA.GTATGGTC.CA.G..G..GTTA...A.GA.T.GGT.TG.A.TGTG…	OL943825.1
	Hap_39	G.CGGGTG.ACA.CAGTCTGTTGGGGTTA.AGAT..GCTGCGGTGA.G.GGGGGTG.GA.A.GTTTA...A.GTGTGAGGG.GAA.GCCGCCT.ACACC..A.GT.GCAG.TTTGT...TGC.A.TC...ACT..TCA.T.TGAACAA.CAAAGTCCAC.TTA..TCTCTG..GAG.TT.GTTAA.A.AGACC..AA..A..A..AT.TGGT.T..TTGG.TTGT.GGTGG..C.A.C.CAACAATGGAGCGACTGTGGGAGA.A.T.TCAT...CCTAAATGGACCA.AGCCAGTTGTT.T.TG.CT..C.T.TG..TTT.GT.TCAT..CTG..CA..GAG..GCTTACAA.GTATGGTCTCA.G..G..GTTA...A.GA.T.GGT.TG.A.TGTG…	OL943826.1 OL943846.1 OL943883.1 OL943885.1 OL943886.1 OL943936.1
	Hap_40	G.CGGGTG.ACA.CAGTCTGTTGGGGTTA.AGAT..GCTGCGGTGA.G.GGGGGTG.GA.A.GTTTA...A.GT.TGAGGG.GAA.GCCGCCT.ACACC..A.GT.GCAG.TTTGT...TGC.A.TC...ACT..TCA.TCTGAACAA.CAAAGTCCAC.TTA..TCTCTG..GAG.TT.GTTAA.A.AGACC..AA..A..A..AT.TGGT.T..TTGG.TTGT.GGTGG..C.A.C.CAACAATGGGGCGACTGTGGGAGA.A.T.TCAT...CCTAAATGGACCA.AGCCAGTTGTT.T.TG.CT..C.T.TG..TTT.GT.TCAT..CTG..CA..AAG..GCTTACAA.GTATGGTCTCA.G..A.GGTTA...A.GA.T.GGT.TG.ATTGTG…	OL943827.1
	Hap_41	G.CGGGTG.ACA.CAGTCTGTTGGGGTTA.AGAT..GCTGCGGTGA.G.GGGGGTG.GA.A.GTTTA...A.GTGTGAGGG.GAA.GCCGCCT.ACACC..A.GT.GCAG.TTTGT...TGC.A.TC...ACT..TCA.T.TGAACAA.CAAAGTCCAC.TTA..TCTCTG..GAG.TTCGTTAA.A.AGACC..AA..A..A..AT.TGGT.T..TTGG.TTGT.GGTGG..C.A.CCCAACAATGGGGCGACTGTGGGAGA.A.T.TCAT...CCTAAATGGACCA.AGCCAGTTGTT.T.TG.CT..C.T.TG..TTT.GT.TCAT..CTG..CA..AAG..GCTTACAA.ATATGGTCTCA.G..A..GTTA...A.GA.T.GGT.TG.ATTGTG…	OL943829.1
	Hap_42	G.CGGGTG.ACA.CAGTCTGTTGGGGTTA.AGAT..GCTGCGGTGA.G.GGGGGTG.GA.A.GTTTA...A.GTGTGAGGG.GAA.GCCGCCT.ACACC..A.GT.GCAG.TTTGT...TGC.A.TC...ACT..TCA.T.TGAACAA.CAAAGTCCAC.TTA..TCTCTG..GAG.TT.GTTAA.A.AGACC..AA..A..A..AT.TGGT.T..TTGG.TTGT.GGTGG..C.A.C.CAACAATGGAGCGACTGTGGGAGA.A.T.TCAT...CCTAAATGGACCA.AGCCAGTTGTT.T.TG.CT..C.T.TG..TTT.GT.TCAT..CTG..CA..GAG..GCTTACAA.GTATGGTTTCAGG..G..GTTA...A.GA.T.GGT.TGCA.TGTG…	OL943830.1
	Hap_43	G.CGGGTG.ACA.CAGTCTGTTGGGGTTA.AGAT..GCTGC.GTGA.G.GGGGGTG.GA.A.GTTTA...A.GTGTGAGGG.GAA.GCCGCCT.ACACC..A.GT.GCAG.TTTGT...TGC.A.TC...ACT..TCA.T.TGAACAA.CAAAGTCCAC.TTA..TCTCTGC.GAG.TT.GTTAA.A.AGACC..AA..A..A..AT.TGGT.T..TTGG.TTGT..GTGG..C.A.C.CAACAATGGAGCGACTGTGGGAGA.A.T.TCAT...CCTAAATGGACCA.AGCCAGTTGTT.T.TG.CT..C.T.TG..TTT.GT.TCAT..CTG..CA..GAG..GCTTACAA.GTATGGTCTCA.G..G..GTTA...A.GA.T.GGT.TG.A.TGTG…	OL943831.1 OL943952.1
	Hap_44	G.CGGGTG.ACA.CAGTCTGTTGGGGTTA.AGAT..GCTGCGGTGA.G.GGGGGTG.GA.A.GTTTA...A.GTGTGAGGG.GAA.GCCGCCT.ACACC..A.GT.GCAG.TTTGT...TGC.A.TC...ACT..TCA.T.TGAACAA.CAAAGTCCAC.TTA..TCTCTG..GAG.TT.GTTAA.A.AGACC..AA..A..A..AT.TGGT.T..TTGG.TTGT.GGTGG..C.A.C.CAACAATGGAGCGACTGTGGGAGA.A.T.TCAT...CCTAAATGGACCA.AGCCAGTTGTT.T.TG.CT..C.T.TG..TTT.GT...AT..CTG..CA..AAG..GCTTACAA.GTATGGTCTCA.G..G..GTTA...A.GA.T.GGT.TG.A.TGTG…	OL943832.1 OL943835.1 OL943841.1
	Hap_45	G.CGGGTG.ACA.CAGTCTGTTGGGGTTA.AGAT..GCTGCGGTGA.G.GGGGGTG.GA.A.GTTTA...A.GTGTGAGGG.GAA.GCCGCCT.ACACC..A.GT.GCAG.TTTGT...TGC.A.TC...ACT..TCA.T.TGAACAA.CAAAGTCCAC.TTA..TCTCTG..GAG.TT.GTTAA.A.AGACC..AA..A..A..AT.TGGT.T..TTGG.TTGT.GGTGG..C.A.CCCAACAATGGAGCGACTGTGGGAGA.A.T.TCAT...CCTAAATGGACCA.AGCCAGTTGTT.T.TG.CT..C.T.TG..TTT.GT..CAT..CTG..CA..AAG..GCTTACAA.GTATGGTCTCA.G..G..GTTA...A.GA.T.GGT.TG.A.TGTG…	OL943833.1
	Hap_46	G.CGGGTG.ACA.CAGTCTGTTGGGGTTA.AGAT..GCTGCGGTGA.G.GGGGGTG.GA.A.GTTTA...A.GTGTGAGGG.GAA.GCCGCCT.ACACC..A.GT.GCAG.TTTGT...TGC.A.TC...ACT..TCA.T.TGAACAA.CAAAGTCCAC.TTA..TCTCTG..GAG.TT.GTTAA.A.AGACC..AA..A..A..AT.TGGT.T..TTGG.TTGT.GGTGG..C.A.C.CAACAATGGAGCGACTGTGGGAGA.A.T.TCAT...CCTAAATGGACCA.AGCCAGTTGTT.T.TGACT..C.T.TG..TTT.GT.T.AT..CTG..CA..AAG..GCTTACAA.GTATGGTCTCA.G..A..GTTA...A.GA.T.GGT.TG.ATTGTG…	OL943834.1
	Hap_47	G.CGG.TG.ACA.CAGTCTGTTGGGGTTA.AGAT..GCTGCGGTGA.G.GGGGGTG.GA.A.GTTTA...A.GTGTGAGGG.GAA.GCCGCCT.ACACC..A.GT.GCAG.TTTGT...TGC.A.TC...ACT..TCA.T.TGAACAA.CAAAGTCCAC.TTA..TCTCTG..GAG.TT.GTTAA.A.AGACC..AA..A..A..AT.TGGT.T..TTGG.TTGC.GGTGG..C.A.C.CAACAATGGAGCGACTGTGGGAGA.A.T.TCAT...CCTAAATGGACCA.GGCCAGTTGTT.T.TG.CT..C.T.TG..TTT.GT.TCAT..CTGC.CC..GAG..GCTTACAA.GTATGGTCTCA.G..G..GTTA...A.GA.T.GGT.TG.A.TGTG…	OL943836.1
	Hap_48	G.CGGGTG.ACA.CAGTCTGTTGGGGTTA.AGAT..GCTGC.G.GA.G.GGGGGTG.GA.A.GTTTA...A.GTGTGAGGG.GAAAGCCGCCT.ACACC..A.GT.GCAG.TTTGT...TGC.A.TC...ACT..TCA.TCTGAACAA.C.AAGTCCAC.TTA.TTCTCTG..GAG.TT.GTTAG.A.AGACC..AA..A..A..AT.TGGT.T..TTGG.TTGT.GGTGG..C.A.C.CAACAATGGGGCGACTATGGGAGACA.T.TCAT...CCTAAATGGACCA.AGCCAGTTGTT.T.TGACT..CGT.TG..TTT.GT.T.AT..CTG..CA..AAG..GCTTATAA.GTATGGTCTCA.G..GC.GTTA...A.GA.T.GGTTAG.ATTATG…	OL943837.1 OL943839.1 OL943938.1
	Hap_49	G.CGGGTG.ACA.CAGTCTGTTGGGGTTA.AGAT..GCTGCGGTGA.G.GGGGGTG.GA.A.GTTTA...A.GTGTGAGGG.GAA.GCCGCCT.ACACC..A.GT.GCAG.TTTGT...TGC.A.TC...ACT..TCA.TCTGAACAA.CAAAGTCCAC.TTA..TCTCTG..GAG.TT.GTTAA.A.AGACC..AA..A..A..AT.TGGT.T..TTGG.TTGT.GGTGG..T.A.C.CAACAATGGAGCGACTGTGGGAGA.A.T.TCAT...CCTAAATGGACCA.AGCCAGTTGTT.T.TG.CT..C.T.TG..TTTAGT.TCAT..CGC.CA.GAGAG..GCTTACAA.GTATGGTCTCA.G..A..GTTA...A.GA.T.GGT.TG.A.TGTG…	OL943840.1
	Hap_50	G.CGGGTG.ACA.CAGTCTGTTGGGGTTA.AGAT..GCTGCGGTGA.G.GGGGGTG.GA.A.GTTTA...A.GTGTGAGGG.GAA.GCCGCCT.ACACC..A.GT.GCAG.TTTGT...TGC.A.TC...ACT..TCA.T.TGAACAA.CAAAGTCCAC.TTA..TCTCTG..GAG.TT.GTTAA.A.AGACC..AA..A..A..AT.TGGT.T..TTGG.TTGT.GGTGG..C.A.C.CAACAATGGAGCGACTGTGGGAGG.A.T.TCAT...CCTAAATGGACCA.AGCCAGTTGTT.T.TG.CT..C.T.TG..TTT.GT.TCAT..CTG..CA..GAG..GCTTACAA.GTATGGTCTCA.G..G..GTTA...A.GA.T.GGT.TG.A..GTG…	OL943843.1 OL943937.1
	Hap_51	G.CGGGTG.ACA.CAGTCTGTTGGGGTTA.AGAT..GCTGCGGTGA.G.GGGGGTG.GA.A.GTTTA...A.GTGTGAGGG.GAA.GCCGCCT.ACACC..A.GT.GCAGTTTTGT...TGC.A.TC...ACT..TCA.T.TGAACAA.CAAAGTCCAC.TTA..TCTCTG..GAG.TT.GTTAA.A.AGACC..AA..A..A..AT.TGGT.T..TTGG.TTGT.GGTGG..C.A.C.CAACAATGGGGCGACTGTGGGAGA.A.T.TCAT...CCTAAATGGACCA.AGCCAGTTGTT.T.TG.CT..C.T.TG..TTT.GT.TCAT..CTG..CA..AAG..GCTTACAA.GTATGGTCTCA.G..A..GTTA...A.GA.T.GGT.TG.ATTATG…	OL943844.1 OL943908.1
	Hap_52	G.CGGGTG.ACA.CAGTCTGTTGGGGTTA.AGAT..GCTGCGGTGA.G.GGGGGTG.GA.A.GTTTA...A.GTGTGAGGG.GAA.GCCGCCT.ACACC..A.GT.GCAG.TTTGT...TGC.A.TC...ACT..TCA.T.TGAACAA.CAAAGTCCAC.TTA.TTCTCTG..GAG.TT.GTTAG.A.AGACC..AA..A..A..AT.TGGT.T..TTGG.TTGT.GGTGG..C.A.CCCAACAATGGAGCGACTGTGGGAGA.A.T.TCAT...CCTAAATGGACCA.AGCCAGTTGTT.T.TG.CT..C.T.TG..TTT.GT.TCAT..CTG..CA..AAG..GCTTACAA.GTATGGTCTCA.G..A..GTTA...A.GA.T.GGT.TG.ATTGTG…	OL943845.1 OL943861.1
	Hap_53	G.CGGGTG.ACA.CAGTCTGTTGGGGTTA.AGAT..GCTGCGGTGA.G.GGGGGTG.GA.A.GTTTA...A.GTGTGAGGG.GAA.GCCGCCT.ACACC..A.GT.GCAG.TTTGT...TGC.A.TC...ACT..TCA.T.TGAACAA.CAAAGTCCAC.TTA..TCTCTG..GAG.TT.GTTAA.A.AGACC..AA..A..A..AT.TGGT.T..TTGG.TTGT.GGTGG..C.A.C.CAACAATGGAGCGACTGTGGGAGA.A.T.TCAT...CCTAAATGGACCA.AGCCAGTTGTT.T.TGACT..C.T.TG..TTT.GT.TCAT..CTG..CA..AAG..GCTTACAA.GTATGGTCTCA.G..A..GTTA...A.GA.T.GGT.TGCA.TGTG…	OL943847.1
	Hap_54	G.CGGGTG.ACA.CAGTCTGTTGGGGTTA.AGAT..GCTGCGGTGA.G.GGGGGTG.GA.A.GTTTA...A.GTGTGAGGG.GAA.GCCGCCT.ACACC..A.GT.GCAG.TTTGT...TGC.A.TC...ACTT.TCA.T.TGAACAA.CAAAGTCCAC.TTA..TCTCTG..GAG.TT.GTTAA.A.AGACC..AA..A..A..AT.TGGT.T..TTGG.TTGT.GGTGG..C.A...CAACAATGGAGCAACCGTGGGAGA.A.T.TCAT...CCTAAATGGACCA.AGCCAGTTGTT.T.TG.CT..C.T.TG..TTTAGTTTCAT..CTG..CA..GAG..GCTTACAA.GTATGGTCTCA.G..G..GTTA...A.AA.T.GGT.TG.A.TGTG…	OL943848.1
	Hap_55	G.CGGGTG.ACA.CAGTCTGTTGGGGTTA.AGAT..GCTGCGGTGA.G.GGGGGTG.GA.A.GTTTA...A.GTGTGAGGGGGAA.GCCGCCT.TAACC..A.TT.GCAG.TTTGT...TGC.A.TC...ACTT.TCA.T.TGAAC.A.CAAAGTCCAC.TTAT.TCTCTG..GAGTGT.GTTAA.A.AGACC.GAAC.A..A..AT.TGGT.T..TTGG.TTTT.GGGTG..C.A.A.CAACAATCGAGCAACCCTGGGAGA.A.T.TTATT..CCTAAATGGACCA.A.CGAGTTGTC..GCG.CT..C.T.TT..TTTAGTTTCAT..CTG..CA..GAC..GCTTACAA.GTATGGTCTCA.G..G..TTTA..AA.GATT.GGT..G.A.TATG…	OL943849.1
	Hap_56	G.CGGGTG.ACA.CAGTCTGTTGGGGTTA.AGAT..GCTGCGGTGA.G.GGGGGTG.GA.A.GTTTA...A.GTGTGAGGG.GAA.GCCGCCT.ACACC..A.GT.GCAG.TTTGT...TGC.A.TC...ACT..TCA.T.TGAACAC.CAAAGTCCAC.TTA..TCTCTG..GAG.TT.GTTAA.A.AGACC.TAA..A..A..AT.TGGT.T..TTGG.TTGC.GGTGG..C.A.C.CAACAATGGAGCGACTGTGGGAGA.A.T.TCAT...CCTAAATGGACCA.AGCCAGTTGTT.T.TG.CT..C.T.TG..TTT.GT.TCAT..CTG..CA..GAG..GCTTACAA.GTATGGTCTCA.G..G..GTTA...A.GA.T.GGT.TG.A.TGTG…	OL943850.1
	Hap_57	G.CGGGTG.ACA.CAGTCTGTTGGGGTTA.AGAT..GCTGCGGTGA.G.GGGGGTG.GA.A.GTTTA...A.GTGTGAGGG.GAA.GCCGCCT.ACACC.GA.GTCGCAG.TTTGT...TGC.A.TC...ACT..TCA.T.TGAACAA.CAAAGTCCAC.TTA..TCTGTG..GAG.TT.GTTAA.A.AGACC.TAA..A..A..AT.TGGT.T..TTGG.TTGC.GGTGG..C.A.C.CAACAATGGAGCGACTGTGGGAGA.A.T.TCAT...CCTAAATGGACCA.AGCCAGTTGTT.T.TG.CT..C.T.TG..TTT.GT.TCAT..CTG..CA..GAG..GCTTACAA.GTATGGTCTCA.G..G..GTTA...A.GA.T.GGT.TG.A.TGTG…	OL943851.1
	Hap_58	G.CGGGTG.ACA.CAGTCTGTTGGGGTTA.AGAT..GCTGCGGTGA.G.GGGGGTG.GA.A.GTTTA...A.GTGTGAGGG.GAA.GCCGCCT.ACACC..A.GT.GCAG.TTTGT...TGC.A.TC...ACT..TCA.T.TGAACAA.CAAAGTCCAC.TTA..TCTCTG..GAG.TT.GTTAA.A.AGACC..AA..A..A..AT.TGGT.T..TTGG.TTGT.GGTGG..C.A.CCCAACAATGGAGCGACTGTGGGAGA.A.T.TCAT...CCTAAATGGACCA.AGCCAGTTGTT.T.TG.CT..C.T.TG..TTT.GT.TCAT..CTG..CA..GAG..GCTTACAA.GTATGGTCTCA.G..G..GTTA...A.GA.T.GGT.TG.A.TGTG…	OL943852.1
	Hap_59	G.CGGGTG.ACA.CAGTCTGTTGGGGTTA.AGAT..GCTGCGGTGA.G.GGGGGTG.GA.A.GTTTA...A.GTGTGAGGG.GAA.GCCGCCT.ACACC..A.GT.GCAG.TTTGT...TGC.A.TC...ACT..TCA.T.TGAACAA.CAAAGTCCAC.TTA..TCTCTG..GAG.TT.GTTAA.A.AGACC..AA..A..A..AT.TGGT.T..TTGG.TTGT.GGTGG..C.A.C.CAACAATGGAGCGACTGTGGGAGA.A.T.TCAT...CCTAAATGGACCA.AGCCAGTTGTT.T.TGACT..C.T.TG..TTT.GT.TCAT..CTG..CA..AAG..GCTTACAA.GTATGGTCTCA.G..A..GTTA...A.GA.T.GGT.TG.A.TGTG…	OL943853.1 OL943965.1
	Hap_60	G.CGGGTG.ACA.CAGTCTGTTGGGGTTA.AGAT..GCTGCGGTGA.G.GGGGGTG.GA.A.GTTTA...A.GTGTGAGGG.GAA.GCCGCCT.ACACC..A.GT.GCAG.TTTGT...TGC.A.TC...ACT..TCA.T.TGAACAA.CAAAGTCCAC.TTA..TCTCTG..GAG.TT.GTTAA.A.AGACC..AA..A..A..AT.TGGT.T..TTGG.TTGT.GGTGG..C.A.C.CAACAATGGAGCGACTGTGGGAGA.A.T.TCAT...CCTAAATGGACCA.AGCCAGTTGTT.T.TG.CT..C.T.TG..TTT.GT.TCAT..CTG..CA..AAG..GCTTACAA.GTATGGTCTCA.G..G..GTTA...A.GA.T.GGT.TG.A..GTG…	OL943854.1
	Hap_61	G.CGGGTG.ACA.CAGTCTGTTGGGGTTA.AGAT..GCTGCGGTGA.G.GGGGGTG.GA.A.GTTTA...A.GTGTGAGGG.GAA.GCCGCCT.ACACC..A.GT.GCAG.TTTGT...TGC.A.TC...ACT..TCACT.TGAACAA.CAAAGTCCAC.TTA..TCTCTG..GAG.TT.GTTAA.A.AGACC..AA..A..A..AT.TGGT.T..TTGG.TTGT..GTGG..C.A.C.CAACAATGGAGCGACTGTGGGAGA.A.T.TCAT...CCTAAATGGACCA.AGCCAGTTGTT.T.TG.CT..C.T.TG..TTT.GT.TCAT..CTG..CA..AAG..GCTTACAA.GTATGGTCTCA.G..A..GTTA...A.GA.T.GGT.TG.A.TGTG…	OL943855.1 OL943858.1 OL943860.1 OL943940.1
	Hap_62	G.CGGGTG.ACA.CAGTCTGTTGGGGTTA.AGAT..GCTGCGGTGA.G.GGGGGTG.GA.A.GTTTA...A.GTGTGAGGG.GAA.GCCGCCT.ACACC..A.GT.GCAG.TTTGT...TGC.A.TC...ACT..TCA.T.TGAACAA.CAAAGTCCAC.TTA..CCTCTG..GAG.TT.GTTAA.A.AGACC..AA..A..A..AT.TGGT.T..TTGG.TTGT.GGTGG..C.A.C.CAACAATGGAGCGACTGTGGGAGA.A.T.TCAT...CCTAAATGGACCA.AGCCAGTTGTT.T.TG.CT..C.T.TG..TTT.GT.TCAT..CTG..CA..AAG..GCTTACAA.GTATGGTCTCG.G..A..GTTA...A.GA.T.GGT.TG.A..GTG…	OL943856.1 OL943868.1
	Hap_63	G.CGGGTG.ACA.CAGTCTGTTGGGGTTA.AGAT..GCTGCGGTGA.G.GGGGGTG.GA.A.GTTTA...A.GTGTGAGGG.GAA.GCCGCCT.ACACCC.A.GT.GCAG.TTTGT...TGC.A.TC...ACT..TCA.T.TGAACAATCAAAGTCCAC.TTA..TCTCTG..GAG.TT.GTTAA.A.A.ACC..AA..A..A..AT.TGGT.T..TTGG.TTGT.GGTGG..C.A.C.CAACAATGGAGCGACTGTGGGAGA.A.T.TCAT...CCTAAATGGACCA.AGCCAGTTGTT.T.TGACT..C.T.TG..TTT.GT.TCAT..CTG..CA..AAG.TGCTTATAACGTATGGTCTCA.G..A..GTTAT..A.GA.T.GGT.TG.A.TGTG…	OL943857.1
	Hap_64	G.CGGGTG.ACA.CAGTCTGTTGGGGTTA.AGAT..GCTGCGGTGA.G.GGGGGTG.GA.AAGTTTA...A.GTGTGAGGG.GAA.GCCGCCT.ACACC..A.GT.GCAG.TTTGT...TGC.A.TC...ACT..TCA.T.TGAACAA.CAAAGTCCAC.TTA..TCTCTG..GAG.TT.GTTAA.A.AGACC..AA..A..A..AT.TGGT.T..TTGG.TTGT.GGTGG..C.A.C.CAACAATGGGGCGACTATGGGAGA.A.T.TCAT...CCTAAATGGACCA.AGCCAGTTGTT.T.TG.CT..C.TGTG.CTTT.GT.TCAT..CTG..CA..AAG..GCTTACAA.GTATGGTCTCA.G.GA..GTTA...A.GA.T.GGT.TG.A.TGTG…	OL943862.1
	Hap_65	G.CGGGTG.ACA.CAGTCTGTTGGGGTTA.AGAT..GCTGCGGTGA.G.GGGGGTG.GA.A.GTTTA...A.GTGTGAGGG.GAA.GCCGCCT.ACACC..A.GT.GCAG.TTTGT...TGC.A.TC...ACT..TCA.T.TGAACAA.CAAAGTCCAC.TTA..TCTCTG..GAG.TT.GTTAA.A.AGACC..AA..A..A..AT.TGGT.T..TTGG.TTGTGGGTGG..C.A.CCCAACAATGGAGCGACTGTGGGAGA.A.T.TCAT...CCTAAATGGACCA.AGCCAGTTGTT.T.TG.CT..C.T.TG..TTT.GT.TCAT..CTG..CA..AAG..GCTTACAA.GTATGGTCTCA.G..A..GTTA...A.GA.T.GGT..G.A.TGTG…	OL943863.1
	Hap_66	G.CGGGTG.ACA.CAGTCTGTTGGGGTTA.AGAT..GCTGCGGTGA.G.GGGGGTG.GA.A.GTTTA...A.GTGTGAGGG.GAA.GCCGCCT.ACACCC.A.GT.GCAG.TTTGT...TGC.A.TC...ACT..TCA.T.TGAACAATCAAAGTCCAC.TTA..TCTCTG..GAG.TT.GTTAA.A.A.ACC..AA..A..A..AT.TGGT.T..TTGG.TTGT.GGTGG..C.A.C.CAACAATGGAGCGACTGTGGGAGA.A.T.TCAT...CCTAAATGGACCA.AGCCAGTTGTT.T.TGACT..C.T.TG..TTT.GT.TCAT..CTG..CA..AAG..GCTTACAACGTATGGTCTCA.G..A..GTTA...A.GA.T.GGT.TG.A.TGTG…	OL943865.1
	Hap_67	G.CGGGTG.ACA.CAGTCTGTTGGGGTTA.AGAT..GCTGCGGTGA.G.GGGGGTG.GA.A.GTTTA...A.GTGTGAGGG.GAA.GCCGCCT.ACACC..A.GT.GCAG.TTTGT...TGC.A.TC...ACT..TCA.T.TGAACAA.CAAAGTCCAC.TTA..TCTCTG..GAG.TT.GTTAA.A.AGACC..AA..A..A..AT.TGGT.T..TTGG.TTGT.GGTGG..C.A.C.CAACAATGGAGCGACTGTGGGAGA.A.T.TCAT...CCTAAATGGACCA.AGCCAGTTGTT.T.TG.CT..C.T.TG.CTTT.GT.TCAT..CTG..CA..GAG..GCTTACAA.GTATGGTCTCA.G..G..GTTA...A.GA.T.GGT.TGCA.TGTG…	OL943866.1
	Hap_68	G.CGGGTG.ACA.CAGTCTGTTGGGGTTA.AGAT..GCTGCGGTGA.G.GGGGGTG.GA.A.GTTTA...A.GTGTGAGGG.GAA.GCCGCCT.ACACC..A.GT.GCAG.TTTGT...TGC.A.TC...ACT..TCA.T.TGAACAA.CAAAGTCCAC.TTA..TCTCTG..GAG.TT.GTTAA.A.AGACC..AA..A..A..AT.TGGT.T..TTGG.TTGT.GGTGG..C.A.C.CAACAATGGGGCGACTGTGGGAGA.A.T.TCAT...CCTAAATGGACCA.AGCCAGTTGTT.T.TG.CT..C.T.TG..TTT.GT.TCAT..CTG..CA..AAG..GCTTATAA.GTATGGTCTCA.G..A..GTTA...A.GA.T.GGT.TG.ATTGTG…	OL943867.1
	Hap_69	G.CGGGTG.ACA.CAGTCTGTTGGGGTTA.AGAT..GCTGCGG.GA.G.GGGGGTG.GA.A.GTTTA...A.GTGTGAGGG.GAA.GC.GCCT.ACACC..A.GT.GCAG.TTTGT...TGC.A.TC...ACT..TCA.T.TGAACAA.CAAAGTCCAC.TTA..TCTCTG.GGAG.TT.GTTAG.A.AGACC..AA..A..A..AT.TGGT.T..TTGG.TTGC.GGTGG..CCA.C.CAACAATGGGGCGACTGTGGGAGA.G.T.TCAT...CCTAAATGGACCA.AGCCAGTTGTT.T.TG.CCT.C.T.TG.CTTT.GT...AT..CTG..CA..AAG..GCTTACAA.GTATGGTCTCA.G..G..GTCA...A.GA.T.GGT.TG.A..GTG…	OL943869.1
	Hap_70	G.CGGGTG.ACA.CAGTCTGTTGGGGTTA.AGAT..GCTGCGGTGA.G.GGGGGTG.GA.A.GTTTA...A.GTGTGAGGG.GAA.GCCGCCT.ACACC..A.GT.GCAG.TTTGT...TGC.AATC...ACT..TCA.T.TGAACAA.CAAAGTCCAC.TTA..TCTCTG..GAG.TT.GTTAA.A.AGACC..AA..A..A..AT.TGGT.T..TTGG.TTGT.GGTGG..C.A.C.CAACAATGGGGCGACTGTGGGAGA.A.T.TCAT...CCTAAATGGACCA.AGCCAGTTGTT.T.TG.CT..C.T.TG..TTT.GT.TCAT..CTG..CA..AAG..GCTTACAA.GTATGGTCTCA.G..G..GTTA...A.GA.T.GGT.TG.ATTGTG…	OL943870.1
	Hap_71	G.CGGGTG.ACA.CAGTCTGTTGGGGTTA.AGAT..GCTGCGGTGA.G.GGGGGTG.GA.A.GTTTA...A.GTGTGAGGG.GAA.GCCGCCT.ACACC..A.GT.GCAG.TTTGT...TGC.A.TC...ACT..TCA.T.TGAACAA.CAAAGTCCAC.TTA..TCTCTG..GAG.TT.GTTAA.A.AGACC..AA..A..A..AT.TGGT.T..TTGG.TTGT.GGTGG..C.A.C.CAACAATGGGGCGACTGTGGGAGA.A.T.TCAT...CCTAAATGGACCA.AGCCAGTTGTT.T.TG.CT..C.T.TG..TTT.GT.TCAT..CTG..CA..AAG..GCTTACAA.GTATGGTCTCA.G..A..GTTA...A.GA.T.GGT.TG.A.TGTG…	OL943871.1 OL943873.1 OL943874.1 OL943875.1 OL943904.1 OL943945.1
	Hap_72	G.CGGGTG.ACA.CAGTCTGTTGGGGTTA.AGAT..GCTGCGGTGA.G.GGGGGTG.GA.A.GTTTA...A.GTGTGAGGG.GAA.GCCGCCT.ACACC..A.GT.GCAG.TTTGT...TGC.A.TC...ACT..TCA.T.TGAACAA.CAAAGTCCAC.TTA..TCTCTG..GAG.TT.GTTAA.A.AGACC..AA..A..A..AT.TGGT.T..TTGG.TTGT.GGTGG..C.A.C.CAACAAGGGAGCGACTGTGGGAGA.A.T.TCAT...CCTAAATGGACCA.AGCCAGTTGTT.T.TG.CT..C.T.TG..TTT.GT.TCAT..CTG..CA..AAG..GCTTACAA.GTATGGTCTCA.G..G..GTTA...A.GA.T.GGT.TG.A.TGTG…	OL943872.1
	Hap_73	G.CGGGTG.ACAGCAGTCTGTTGGGGTTA.AGAT..C..GCGGTGA.G.GGGGGTG.GA.A.GTTTA...A.GTGTGAGGG.GAA.GCCTCCT.ACACA..A.GT.GCAG.TTTGT...TGC.A.TC...ACT..TCA.T.TGAACAA.CAAAGTCCAC.TTA..TCTCTG..GAG.TT.GTTAA.A.AGACC.TAA..A..A..AT..GGT.T..TTGG..TGT.GGTGGA.C.A.C.CAACAA.GGAGAGACTGTGCGAGA.A.T.TCAT...CCTAAATGGACCA.AGCCAGTTGTT.T.TG.CT..C.T.TG..TTT.GT.TCAT..CTG..CA..AAG..GCTTACAA.GTATGGTCTCG.G..G..GTTA...A.GA.T.GGT.TA.A.TGTG…	OL943877.1
	Hap_74	G.CGGGTG.ACA.CAGTCTGTTGGGGTTA.AGAT..GCTGCGGTGA.G.GGGGGTG.GA.A.GTTTA...A.GTGTGAGGG.GAA.GCCGCCT.ACACC..A.GT.GCAGTTTTGT...TGC.A.TC...ACT..TCA.T.TGAACAA.CAAAGTCCAC.TTA..TCTCTG..GAG.TT.GTTAA.A.AGACC..AA..A..A..AT.TGGT.T..TTGG.TTGT.GGTGG..C.A.C.CAACAATGGGGCGACTGTGGGAGA.A.T.TCAT...CCTAAATGGACCA.AGCCAGTTGTT.T.TG.CT..C.T.TGA.TTT.GT.TCAT..CTG..CA..AAG..GCTTACAA.GTATGGTCTCA.G..A..GTTA...A.GA.T.GGT.TG.A.TATG…	OL943879.1
	Hap_75	G.CGGGTG.ACA.CAGTCTGTTGGGGTTA.AGATTAGCTGCGGTGA.G.GGGGGTG.GA.A.GTTTA...A.GTGTGAGGG.GAA.GCCGCCT.ACACC..A.GT.GCAG.TTTGT...TGC.A.TC...ACT..TCA.T.TGAACAA.CAAAGTCCAC.TTA..TCTCTG..GAG.TT.GTTAA.A.AGACC..AA..A..A..AT.TGGT.T..TTGG.TTGT.GGTGG..C.A.C.CAACAATGGAGCGACTGTGGGAGA.A.T.TCAT...CCTAAATGGACCA.AGCCAGTTGTT.T.TG.CT..C.T.TG..TTT.GT.TCAT..CTG..CA..GAG..GCTTACAA.GTATGGTCTCA.G..G..GTTA...A.GA.T.GGT.TG.A.TGTG…	OL943880.1
	Hap_76	G.CGGGTG.ACA.CAGTCTGTTGGGGTTA.AGAT..GCTGCGGTGA.G.GGGGGTG.GA.A.GTTTA...A.GTGTGAGTG.GAA.GCCGCCT.ACACC..AGGT.GCAG.TTTGT.C.TGCGA.TC...ACT..TCA.T.GGAACAATCATAGTCCAC.TTA..TCTGTG..GAG.TT.GTTAA.AGAGACC.TAA.CA..A..AT.TGGT.TC.TTGG.TTGT.GGTGG..C.A.C.CAACAA.GGAGCGACTGTGGGAGA.A.T.TCAT...CCTAAATGGACCA.AGCCAGTTGTT.T.TG.CT..C.T.TG..TTT.GT.TCAT..CTG..CA..AAG..GCTTACAA.GTATGGTCTCG.G..A..GTTA...A.GA.T.GGT.TG.A.TGTG…	OL943882.1
	Hap_77	G.CGGGTG.ACA.CAGTGTGTTGGGGTTA.AGAT..GCTGCGG.GA.G.GGGGGTG.GA.A.GTTTA...A.GTGTGAGGG.GAA.GCCGC.T.ACACC..AGGTCGCAG.TTTGT.C.TGC.A.TC...ACT.GTCA.T.GGAACAATCAAAGTCCAC.TTA..TCTCTG..GAG.TT.GTTAA.A.A.ACC..AA..A..A..AT.TAGT.T..TTGG.TTGT.GGTGG..C.A.C.CAACAATGGAGCGACTGTGGGAGA.ATT.TCAT...CCTAAATGGACCA.AGCCAGTTGTT.T.TGACT..C.T.TG..TTT.GT.TCAT..CTG..CA..AAG..GCTTACAACGTATGGTCTCA.G..A..GTTA...A.GA.T.GGT.TG.A.TGTG…	OL943884.1
	Hap_78	G.CGGGTG.ACA.CAGTCTGTTGGGGT.A.AGAT..GCTGC.GTGA.G.GGGGGTG.GA.A.GTTTA...A.GTGTGAGGG.GAA.GCCGCCT.ACACC.GAGGT.GCAG.TTTGT.C.TGCGAATC...ACT..TCA.T.GGAACACTCAAAGTCCAC.TTA.TCCTGTG..GAG.TT.GTTAA.A.AGACC.TAA..A..A..AT..GGT.T..TTGG.TTGT.GGTGG..C.A.C.CAACAA.GGAGCGACTGTGGGAGA.GTT.TCAT...CCTAAATGGACCA.AGCCAGTTGTT.T.TG.CT..C.T.TG..TTT.GT.TCAT..CTG..CA..AAG..GCTTACAA.GTATGGTCTCG.G..A..GTTA...A.GA.T.GGT.TG.A.TGTG…	OL943887.1
	Hap_79	G.CGGGTG.ACA.CAGTCTGTTGGGGTTA.AGAT..GCTGCGGTGA.G.GGGGGTG.GA.A.GTTTA...A.GTGTGAGGG.GAA.GCCGCCT.ACACC..A.GT.GCAG.TTTGT...TGC.A.TC...ACT..TCA.T.TGAACAA.CAAAGTCCAC.TTA..TCTCTG..GAG.TT.GTTAA.A.AGACC..AA..A..A..AT.TGGT.T..TTGG.TTGT.GGTGG..C.A.C.CAACAATGGAGCGACTGTGGGAGA.A.T.TCAT...CCTAAATGGACCA.AGCCAGTTGTT.T.TGACT..C.T.TG..TTT.GT.TCAT..CTG..CA..AAG..GCTTACAA.GTATGGTCTCA.G..A..GTTA...A.GA.T.GGT..G.ATTGTG…	OL943888.1
	Hap_80	G.CGGGTG.ACA.CAGTCTGTTGGGGTTA.AGAT..GCTGCGG.GA.G.GGGGGTG.GA.A.GTTTA...A.GTGTGAGGG.GAA.GC.GCC..ACACC..A.GT.GCAG.TTTGT...TGC.A.TC...ACT..TCA.T.TGAACAA.CAAAGTCCAC.TTA..TCTCTG..GAG.TT.GTTAG.A.AGACC..AA..A..A..AT.TGGT.T..TTGG.TTGC.GGTGG..CCA.C.CAACAATGGGGCGACTGTGGGAGA.G.T.TCAT...CCTAAATGGACCA.AGCCAGTTGTT.T.TG.CCT.C.T.TG.CTTT.GT...AT..CTG..CA..AAG..GCTTACAA.GTATGGTCTCA.G..G..GTCA...A.GA.T.GGT.TG.A..GTG…	OL943889.1 OL943892.1 OL943893.1
	Hap_81	G.CGGGTG.ACA.CAGTCTGTTGGGGTTA.AGAT..GCTGCGGTGA.G.GGGGGTG.GA.A.GTTTAC..A.GTGTGAGGG.GAA.GCCGCCT.ACACC..A.GT.GCAG.TTTGT...TGC.A.TC...ACT..TCA.T.TGAACAA.CAAAGTCCAC.TTA..TCTCTG..GAG.TT.GTTAA.A.AGACC..AA..A..A..AT.TGGT.T..TTGG.TTGT.GGTGG..C.A.C.CAACAATGGAGCGACTGTGGGAGA.A.T.TCAT...CCTAAATGGACCA.AGCCAGTTGTT.T.TG.CT..C.T.TG..TTT.GT.TCAT..CTG..CA..GAG..GCTTACAA.GTATGGTCTCA.G..G..GTTA...A.GA.T.GGT.TG.A.TGTG…	OL943890.1
	Hap_82	G.CGGGTG.ACA.CAGTCTGTTGGGGTTA.AGAT..GCTGCGGTGA.G.GGGGGTG.GA.A.GTTTAC..A.GTGTGAGGG.GAA.GCCGCCT.ACACC..A.GT.GCAG.TTTGT...TGC.A.TC...ACT..TCA.T.TGAACAA.CAAAGTCCAC.TTA..TCTCTG..GAG.TT.GTTAA.A.AGACC..AA..A..A..AT.TGGT.T..TTGG.TTGT.GGTGG..C.A.CCCAACAATGGAGCGACTGTGGGAGA.A.T.TCAT...CCTAAATGGACCA.AGCCAGTTGTT.T.TG.CT..C.T.TG..TTT.GT.TCAT..CTG..CA..GAG..GCTTACAA.GTATGGTCTCA.G..G..GTTA...A.GA.T.GGT.TG.A.TGTG…	OL943891.1
	Hap_83	G.CGGGTG.ACA.CAGTCTGTTGGGGTTA.AGAT..GCTGCGGTGA.G.GGGGGTG.GA.A.GTTTA...A.GTGTGAGGG.GAA.GCCGCCT.ACACC..A.GT.GCAG.TTTGT...TGC.A.TC...ACT..TCA.T.TGAACAATCAAAGTCCAC.TTA..TCTCTG..GAG.TT.GTTAA.A.A.ACC..AA..A..A..AT.TGGT.T..TTGG.TTGT.GGTGG..C.A.C.CAACAATGGAGCGACTGTGGGAGA.A.T.TCAT...CCTAAATGGACCA.AGCCAGTTGTT.T.TGACT..C.T.TG..TTT.GT.TCAT..CTG..CA..AAG..GCTTACAACGTATGGTCTCA.G..A..GTTA...A.GA.T.GGT.TG.A.TGTG…	OL943894.1
	Hap_84	G.CGGGTG.ACA.CAGTCTGTTGGGGTTA.AGAT..GCTGC.G.GA.G.GGGGGTG.GA.A.GTTTA...A.GTGTGAGGG.GAAAGCCGCCT.ACACC..A.GT.GCAG.TTTGT...TGC.A.TC...ACT..TCA.TCTGAACAA.CAAAGTCCAC.TTA.TTCTCTG..GAG.TT.GTTAG.A.AGACC..AA..A..A..AT.TGGT.T..TTGG.TTGT.GGTGG..C.A.C.CAACAATGGGGCGACTATGGGAGACA.T.TCAT...CCTAAATGGACCA.AGCCAGTTGTT.T.TGACT..CGT.TG..TTT.GT.T.AT..CTG..CA..AAG..GCTTATAA.GTATGGTCTCA.G..GC.GTTA...A.GA.T.GGTTTG.ATTATG…	OL943895.1
	Hap_85	G.CGGGTG.ACA.CAGTCTGTTGGGGTTA.AGAT..GCTGCGGTGA.G.GGGGGTG.GA.A.GTTTA...A.GTGTGAGGG.GAA.GCCGCCT.ACACT..A.GT.GCAG.TTTGT...TGC.A.TC...ACT..TCA.T.TGAACAA.CAAAGTCCAC.TTA..TCTCTG..GAG.TT.GTTAA.A.AGACC..AA..A..A..AT.TGGT.T..TTGG.TTGT.GGTGG..C.A.CCCAACAATGGGGCGACTGTGGGAGA.A.T.TCAT...CCTAAATGGACCA.AGCCAGTTGTT.T.TG.CT..C.T.TG..TTT.GT.TCAT..CTG..CA..AAG..GCTTACAA.ATATGGTCTCA.G.CA..GTTA...A.GA.T.GGT.TG.ATTGTG…	OL943897.1
	Hap_86	G.CGGGTG.ACA.CAGTCTGTTGGGGTTA.AGAT..GCTGCGGTGA.G.GGGGGTG.GA.A.GTTTA...A.GTGTGAGGG.GAA.GCCGCCT.ACACT..A.GT.GCAG.TTTGT...TGC.A.TC...ACT..TCA.T.TGAACAA.CAAAGTCCAC.TTA..TCTCTG..GAG.TT.GTTAA.A.AGACC..AA..A..A..AT.TGGT.T..TTGG.TTGT.GGTGG..C.A.CCCAACAATGGGGCGACTGTGGGAGA.A.T.TCAT...CCTAAATGGACCA.AGCCAGTTGTT.T.TG.CT..C.T.TG..TTT.GT.TCAT..CTG..CA..AAG..GCTTACAA.ATATGGTCTCA.G.CA..GTTA..AA.GA.T.GGT.TG.ATTGTG…	OL943898.1
	Hap_87	G.CGGGTG.ACA.CAGTCTGTTGGGGTTA.AGAT..GCTGCGGTGA.G.GGGGGTG.GA.A.GTTTA...A.GTGTGAGGG.GAA.GCCGCCT.ACACA.GA.GT.GCAGCTTTGT.C.TGCGA.TC.A.ACT..TCA.T.TGAACACTCAAAGTCCAC.TTA..TCTGTG..GAG.TT.GTTAA.AGAGAAC.TAA..AT.A..AT..GGT.T..TTGG.TTGT.GGTGG..C.A.C.CAACAA.GGAGCGACTGTGGGAGA.A.T.TCAT...CCTAAATGGACCA.AGCCAGTTGTT.T.TG.CT..C.T.TG..TTT.GT.TCAT..CTG..CA..AAG..GCTTACAA.GTATGGTCTCA.G..G..GTTA...A.GA.T.GGT.TG.A.TG.G…	OL943899.1
	Hap_88	G.CGGGTG.ACA.CAGTCTGTTGGGGTTA.AGAT..GCTGCGGTGA.G.GGGGGTG.GA.A.GTTTA...A.GTGTGAGGG.GAA.GCCGCCT.ACACC..A.GT.GCAG.TTTGT...TGC.A.TC...ACT..TCA.T.TGAACAA.CAAAGTCCAC.TTA..TCTCTG..GAG.TT.GTTAA.A.AGACC..AA..A..A..AT.TGGT.T..TTGG.TTGT.GGTGG..C.A.C.CAACAATGGAGCGACTGTGGGAGA.A.T.TCAT...CCTAAATGGACCA.AGCCAGTTGTT.T.TG.CT..C.T.TG..TTT.GT.TCAT..CTG..CA..AAG..GCTTACAA.GTATGGTCTCG.G..A..GTTA...A.GA.T.GGT.TA.A.TGTG…	OL943900.1 OL943901.1
	Hap_89	G.CGGGTG.ACA.CAGTCTGTTGGGGTTA.AGAT..GCTGCGGTGA.G.GGGGGTG.GA.A.GTTTA...A.GTGTGAGGG.GAA.GCCGCCT.ACACC..A.GT.GCAG.TTTGT...TGC.A.TC...ACT..TCA.T.TGAACAA.CAAAGTCCAC.TTA..TCTCTG..GAG.TT.GTTAA.A.AGACC..AA..A..A..AT.TGGT.T..TTGG.TTGT.GGTGG..C.A.C.CAACAATGGAGCGACTGTGGGAGA.A.T.TCAT...CCTAAATGGACCA.AGCCAGTTGTT.T.TGACT..C.T.TG..TTT.GT.T.AT..CTG..CA..AAG..GCTTACAA.GTATGGTCTCA.G..A..GTTA...A.GA.T.GGT.TG.ATTGTG…	OL943902.1
	Hap_90	G.CGGGTG.ACA.CAGTCTGTTGGGGTTA.AGAT..GCTGCGGTGA.G.GGGGGTG.GA.A.GTTTA...A.GTGTGAGGG.GAA.GCCGCCT.ACACC..A.GT.GCAG.TTTGT...TGC.A.TC...ACT..TCA.T.TGAACAA.CAAAGTCCAC.TTA..TCTCTG..GAG.TT.GTTAA.A.AGACC..AA..A..A..AT.TGGT.T..TTGG.TTGC.GGTGG..C.A.C.CAACAATGGAGCGACTGTGGGAGA.A.T.TCAT...CCTAAATGGACCA.AGCCAGTTGTT.T.TG.CT..C.T.TG..TTT.GT.TCAT..CTG..CA..AAG..GCTTACAA.GTATGGTCTCA.G..G..GTTA...A.GA.T.GGT.TG.A.TGTG…	OL943903.1 OL943921.1 OL943925.1 OL943926.1 OL943932.1
	Hap_91	G.CGGGTG.ACA.CAGTCTGTTGGGGTTA.AGAT..GCTGCGGTGA.G.GGGGGTG.GA.A.GTTTA...A.GTGTGAGGG.GAA.GCCGCCT.ACACC..A.GT.GCAG.TTTGT...TGC.A.TC.A.ACT..TCA.T.TGAACAA.CAAAGTCCAC.TTA..TCTCTG..GAG.TT.GTTAA.A.AGACC..AA..A..A..AT.TGGT.T..TTGG.TTGT.GGTGG..C.A.C.CAACAATGGGGCGACTGTGGGAGA.A.T.TCAT...CCTAAATGGACCA.AGCCAGTTGTT.T.TG.CT..C.T.TG..TTT.GT.TCAT..CTG..CA..AAG..GCTTACAA.GTATGGTCTCA.G..A..GTTA...A.GA.T.GGT.TG.ATTATG…	OL943905.1
	Hap_92	G.CGGGTG.ACA.CAGTCTGTTGGGGTTA.AGAT..GCTGCGGTGA.G.GGGGGTG.GA.A.GTTTA...A.GTGTGAGGG.GAA.GCCGCCT.ACACC..A.GT.GCAG.TTTGT...TGC.A.TC...ACT..TCA.T.TGAACAA.CAAAGTCCAC.TTA..TCTCTG..GAG.TT.GTTAA.A.AGAAC.TAA..A..A..AT.TGGT.T..TTGG.TTGC.GGTGG..C.A.C.CAACAATGGAGCGACTGTGGGAGA.A.T.TCAT...CCTAAATGGACCA.AGCCAGTTGTT.T.TG.CT..C.T.TG..TTT.GT.TCAT..CTG..CA..AAG..GCTTACAA.GTATGGTCTCA.G..G..GTTA...A.GA.T.GGT.TG.A.TGTG…	OL943906.1
	Hap_93	G.CGGGTG.ACA.CAGTCTGTTGGGGTTA.AGAT..GCTGCGGTGA.G.GGGGGTG.GA.A.GTTTA...A.GTGTGAGGG.GAA.GCCGCCT.ACACC..A.GT.GCAG.TTTGT...TGC.A.TC...ACT..TCA.T.TGAACAA.CAAAGTCCAC.TTA..TCTCTG..GAG.TT.GTTAA.A.AGACC..AA..A..A..AT.TGGT.T..TTGG.TTGT..GTGG..C.A.C.CAACAATGGAGCGACTGTGGGAGA.A.T.TCAT...CCTAAATGGACCA.AGCCAGTTGTT.T.TG.CT..C.T.TG..TTT.GT.T.AT..CTG..CA..AAG..GCTTACAA.ATATGGTCTCA.G..A..GTTA...A.GA.T.GGT.TG.A.TGTG…	OL943907.1
	Hap_94	G.CGGGTG.ACA.CAGTCTGTTGGGGTTA.AGAT..GCTGCGGTGA.G.GGGGGTG.GA.A.GTTTA...A.GTGTGAGGG.GAA.GCCGCCT.ACACA..A.GT.GCAG.TTTGT...TGC.A.TC...ACT..TCA.T.TGAACAATCAAAGTCCAC.TTA..TCTCTG..GAG.TT.GTTAA.AGAGACC..AA..AT.A..AT..GGT.T..TTGG.TTGC.GGTGG..C.A.C.CAACAATGGAGCGACTGTGGGAGA.A.T.TCAT...CCTAAATGGACCA.AGCCAGTTGTT.T.TG.CT..C.T.TG..TTT.GT.TCAT..CTG..CA..AAG..GCTTACAA.GTATGGTCTCA.G..G..GTTA...A.GA.T.GGT.TG.A.TGTG…	OL943909.1
	Hap_95	G.CGGGTG.ACA.CAGTCTGTTGGGGTTA.AGAT..GCTGCGGTGA.G.GGGGGTG.GA.A.GTTTA...A.GTGTGAGGG.GAA.GCCGCCT.ACACA..A.GT.GCAG.TTTGT.C.TGC.A.TC...ACT..TCA.T.TGAACAC.CAAAGTCCAC.TTA..TCTCTG..GAG.TT.GTTAA.A.AGAAC.TAA..AT.A..AT.TGGT.T..TTGG.TTGT.GGTGG..C.A.C.CAACAATGGAGCGACTGTGGGAGA.A.T.TCAT...CCTAAATGGACCA.AGCCAGTTGTT.T.TG.CT..C.T.TG..TTT.GT.TCAT..CTG..CA..AAG..GCTTACAA.GTATGGTCTCA.G..G..GTTA...A.GA.T.GGT.TG.A.TGTG…	OL943910.1 OL943911.1
	Hap_96	G.CGGGTG.ACA.CAGTCTGTTGGGGTTA.AGAT..GCTGC.G.GA.G.GGGGGTG.GA.A.GTTTA...A.GTGTGAGGG.GAAAGCCGCCT.ACACC..A.GT.GCAG.TTTGT...TGC.AATC...ACT..TCA.TCTGAACAA.CAAAGTCCAC.TTAT.TCTCTG..AAG.TT..TTAG.A.AGACC..AA..A..A..AT.TGGT.T..TTGG.TTGT.GGTGG..C.A.C.CAACAATGGAGCGACTATGGGAGACA.TGTCAT...CCTAAATGGACCA.AGCCAGTTGTT.T.TG.CT..CGT.TG.CTTT.GT.TCAT..CTG..CA..AAG..GCTTATAA.GTATGGTCTCA.G..GC.GTTA...A.GA.T.GGTTTG.A.TGTG…	OL943912.1
	Hap_97	G.CGGGTG.ACA.CAGTCTGTTGGGGTTA.AGAT..GCTGCGGTGA.G.GGGGGTG.GA.A.GTTTA...A.GTGTGAGGG.GAA.GCCGCCTCACACA..A.GT.GCAGCTTTGT...TGC.A.TC...ACT..TCA.T.TGAACAA.CAAAGTCCAC.TTA..TCTCTG..GAG.TT.GTTAA.A.AGACC.TAA..AT.A..AT.TGGT.T..TTGG.TTGT.GGTGG..C.A.C.CAACAATGGAGCGACTGTGGGAGA.A.T.TCAT...CCTAAATGGACCA.AGCCAGTTGTT.T.TG.CT..C.T.TG..TTT.GT.TCAT..CTG..CA..AAG..GCTTACAA.GTATGGTCTCA.G..G..GTTA...A.GA.T.GGT.TG.A.TGTG…	OL943913.1
	Hap_98	G.CGGGTG.ACA.CAGTCTGTTGGGGTTA.AGAT..GCTGCGGTGA.G.GGGGGTG.GA.A.GTTTA...A.GTGTGAGGG.GAA.GCCGCCT.ACACC.GA.GT.GCAG.TTTGT...TGCGA.TC...ACT..TCA.T.TGAACAC.CAAAGTCCAC.TTA.TTCTCTG..GAG.TT.GTTAA.A.AGACC..AA..A..A..AT.TGGT.T..TTGG.TTGC.GGTGG..C.A.C.CAACAATGGAGCGACTGTGGGAGA.A.T.TCAT...CCTAAATGGACCA.AGCCAGTTGTT.T.TG.CT..C.T.TG..TTT.GT.TCAT..CTG..CA..AAG..GCTTACAA.GTATGGTCTCA.G..G..GTTA...A.GA.T.GGT.TG.A.TGTG…	OL943914.1
	Hap_99	G.CGGGTG.ACA.CAGTCTGTTGGGGTTA.AGAT..GCTGCGGTGA.G.GGGGGTG.GA.A.GTTTA...A.GTGTGAGGG.GAA.GCCGCCT.ACACC..A.GT.GCAG.TTTGT...TGC.A.TC...ACT..TCA.T.TGAACAA.CAAAGTCCAC.TTA..TCTCTG..GAG.TT.GTTAA.A.AGACC..AA..A..A..AT.TGGT.T..TTGG.TTGC.GGTGG..C.A.C.CAACAATGGAGCGACTGTGGGAGA.A.T.TCAT...CCTAAATGGACCA.AGCCAGTTGTT.T.TG.CT..C.T.TG..TTT.GT.TCAT..CTG..CA..AAG..GCTTACAA.GTATGGTCTCA.G..A..GTTA...A.GA.T.GGT.TG.A.TGTG…	OL943915.1 OL943917.1 OL943918.1
	Hap_100	G.CGGGTG.ACA.CAGTCTGTTGGGGTTA.AGAT..GCTGCGGTGA.G.GGGGGTG.GA.A.GTTTA...A.GTGTGAGGG.GAA.GCCGCCT.ACACC..A.GT.GCAG.TTTGT.C.TGC.A.TC...ACT..TCA.T.TGAACAA.CATAGTCCAC.TTA..TCTCTG..GAG.TT.GTTAA.A.AGACC.TAA..A..A..AT.TGGT.T..CTGG.TTGT..GTGG..C.A.C.CAACAA.GGAGCGACTGTGGGAGA.A.T.TCAT...CCTAAATGGACCA.AGCCAGTTGTT.T.TG.CT..C.T.TG..TTT.GT.TCAT..CTG..CA..AAG..GCTTACAACGTATGGTCTCA.G..G..GTTA...A.GA.T.GGT.TG.A.TGTG…	OL943916.1
	Hap_101	G.CGGGTG.ACA.CAGTCTGTTGGGGTTA.AGAT..GCTGCGGTGA.G.GGGGGTG.GA.A.GTTTA...A.GTGTGAGGG.GAA.GCCGCCTCACACT.GA.GTCGCAG.TTTTT...TGC.A.TC...ACT.GTCA.T.TGAACAA.CATAGTCCACTTTA.GTCTCTG..GAG.TT.GTTAA.A.AGACC..AA..A..A..AT..GGT.T..TTGG.TTGT.GGTGG..C.A.C.CAACAATGGAGCGACTGTGGGAGA.A.T.TCAT...CCTAAATGGACCA.AGCCAGTTGTT.T.TG.CT..C.T.TG..TTT.GT.TCAT..CTG..CA..AAG..GCTTACAA.GTATGGTCTCA.G..G..GTTA...A.GA.T.GGT.TG.A.TGTG…	OL943919.1
	Hap_102	G.CGGGTG.ACA.CAGTCTGTTGGGGTTA.AGAT..GCTGCGGTGA.G.GGGGGTG.GA.A.GTTTA...A.GTGTGAGGG.GAA.GCCGCCT.ACACC..A.GT.GCAG.TTTGT...TGC.A.TC...ACT..TCA.T.TGAACAA.CAAAGTCCAC.TTA..TCTCTG..GAG.TT.GTTAA.A.AGACC..AA..A..A..AT.TGGT.T..TTGG.TTGT.GGTGG..C.A.CCCAACAATGGAGCGACTGTGGGAGA.A.T.TCAT...CCTAAATGGACCA.AGCCAGTTGTT.T.TGACT..C.T.TG..TTT.GT.TCAT..CTG..CA..AAG..GCTTACAA.GTATGGTCTCA.G..A..GTTA...A.GA.T.GGT..G.A.TGTG…	OL943920.1
	Hap_103	G.CGGGTG.ACA.CAGTCTGTTGGGGTTA.AGAT..GCTGCGGTGA.G.GGGGGTG.GA.A.GTTTA...A.GTGTGAGGG.GAA.GCCGCCTCACACC..A.GT.GCAG.TTTGT.C.TGC.A.TC...ACT..TCA.T.TGAACAA.CAAAGTCCAC.TTA..TCTCTG..GAG.TT.GTTAA.A.AGACC..AA.CA..A..AT.TGGT.T..TTGG.TTGT.GGTGG..C.A.C.CAACAATGGAGCGACTGTGGGAGA.A.T.TCAT...CCTAAATGGACCA.AGCCAGTTGTT.T.TG.CT..C.T.TG..TTT.GT.TCAT..CTG..CA..AAG..GCTTACAA.GTATGGTCTCA.G..A..GTTA...A.GA.T.GGT.TG.A.TGTG…	OL943922.1
	Hap_104	G.CGGGTG.ACA.CAGTCTGTTGGGGTTA.AGAT..GCTGCGGTGA.G.GGGGGTG.GA.A.GTTTA...A.GTGTGAGGG.GAA.GCCGCCT.ACACC..A.GT.GCAG.TTTGT...TGC.A.TC...ACT..TCA.T.GGAACAA.CAAAGTCCACTTTA..TCTCTG..GAG.TT.GTTAA.A.AGACC.CAA..A..A..AT.TGGT.T..TTGG.TTGC.GGTGG..C.A.C.CAACAATGGAGCGACTGTGGGAGA.A.T.TCAT...CCTAAATGGACCA.AGCCAGTTGTT.T.TG.CT..C.T.TG..TTT.GT.TCAT..CTG..CA..AAG..GCTTACAA.GTATGGTCTCA.G..G..GTTA...A.CA.T.GGT.TG.A.TGTG…	OL943923.1
	Hap_105	G.CGGGTG.ACA.CAGTCTGTTGGGGTTA.AGAT..GCTGCGGTGA.G.GGGGGTG.GA.A.GTTTA...A.GTGTGAGGG.GAA.GCCGCCT.ACACA.GA.GT.GCAGCTTTGT...TGC.A.TC.A.ACT..TCA.T.TGAACAATCAAAGTCCAC.TTA..TCTCTG..GAG.TT.GTTAA.AGAGACC.TAA.CAT.A..AT..GGT.T..TTGG.TTGT.GGTGG..C.A.C.CAACAA.GGAGCGACTGTGGGAGA.A.T.TCAT...CCTAAATGGACCA.AGCCAGTTGTT.T.TG.CT..C.T.TG..TTT.GT.TCAT..CTG..CA..AAG..GCTTACAA.GTATGGTCTCA.G..G..GTTA...A.GA.T.GGT.TG.A.TG.G…	OL943924.1
	Hap_106	G.CGGGTG.ACA.CAGTCTGTTGGGGTTAAAGAT..GCTGCGGTGA.G.GGGGGTG.GA.A.GTTTA...A.GTGTGAGGG.GAA.GCCGCCT.ACACC..A.GT.GCAG.TTTGT...TGC.A.TC...ACT..TCA.T.TGAACAA.CAAAGTCCAC.TTA..TCTCTG..GAG.TT.GTTAA.A.AGACC..AA..A..A..AT.TGGT.T..TTGG.TTGT.GGTGG..C.A.C.CAACAATGGAGCGACTGTGGGAGA.A.T.TCAT...CCTAAATGGACCA.AGCCAGTTGTT.T.TGACT..C.T.TG.CTTT.GT.TCAT..CTG..CA..AAG..GCTTACAA.GTATGGTCTCA.G.CA..GTTA...A.GA.T.GGT..G.A.TG.G…	OL943927.1
	Hap_107	G.CGGGTG.ACA.CAGTCTGTTGGGGTTA.AGAT..GCTGC.G.GA.G.GGGGGTG.GA.A.GTTTA...A.GTGTGAGGG.GAAAGCCGCCT.ACACC..A.GT.GCAG.TTTGT...TGC.AATC...ACT..TCA.TCTGAACAA.CAAAGTCCAC.TTAT.TCTCTG..AAG.TT..TTAG.A.AGACC..AA..A..A..AT.TGGT.T..TTGG.TTGT.GGTGG..C.A.C.CAACAATGGAGCGACTATGGGAGACA.TGTCAT...CCTAAATGGACCA.AGCCAGTTGTT.T.TG.CT..CGT.TG.CTTT.GT.T.AT..CTG..CA..AAG..GCTTATAA.GTATGGTCTCA.G..GC.GTTA...A.GA.T.GGTTTG.A.TGTG…	OL943929.1
	Hap_108	G.CGGGTG.ACA.CAGTCTGTTGGGGTTA.AGAT..GCTGCGGTGA.G.GGGGGTG.GA.A.GTTTA...A.GTGTGAGGG.GAA.GCCGCCT.ACACC..A.GT.GCAG.TTTGT...TGC.A.TC...ACT..TCA.T.TGAACAA.CAAAGTCCAC.TTA..TCTCTG..AAG.TT.GTTAG.A.AGACC..AA..A..A..AT.TGGT.T..TTGG.TTGT.GGTGG..C.A.C.CAACAATGGAGCGACTGTGGGAGA.A.T.TCAT...CCTAAATGGACCA.AGCCAGTTGTT.T.TG.CT..C.T.TG..TTT.GT.TCAT..CTG..CA..AAG..GCTTACAA.GTATGGTCTCA.G..G..GTTA...A.GA.T.GGT.TG.A.TGTG…	OL943930.1
	Hap_109	G.CGGGTG.ACA.CAGTCTGTTGGGGTTA.AGAT..GCTGCGGTGA.G.GGGGGTG.GA.A.GTTTA...A.GTGTGAGGG.GAA.GCCGCCT.ACACC..A.GT.GCAG.TTTGT...TGC.A.TC...ACT..TCA.T.TGAACAA.CAAAGTCCAC.TTA..TCTCTG..GAG.TT.GTTAA.A.AGACC..AA..A..A..AT.TGGT.T..TTGG.TTGC.GGTGG..C.A.C.CAACAATGGAGCGACTGTGGGAGA.A.T.TCAT...CCTAAATGGACCA.AGCCAGTTGTT.T.TG.CT..C.T.TG..TTT.GT.TCAT..CTG..CA..AAG..GCTTACAA.GTATGGTCTC..G..G..GTTA...A.CA.T.GGT.TG.A.TGTG…	OL943931.1
	Hap_110	G.CGGGTG.ACA.CAGTCTGTTGGGGTTA.AGAT..GCTGCGGTGA.G.GGGGGTG.GA.A.GTTTA...A.GTGTGAGGG.GAA.GCCGCCT.ACACC..A.GT.GCAG.TTTGT...TGC.A.TC...ACT..TCA.T.TGAACAA.CAAAGTCCAC.TTA..TCTCTG..GAG.TT.GTTAA.A.AGACC..AA..A..A..AT.TGGT.T..TTGG.TTGT.GGTGG..C.A.CCCAACAATGGAGCGACTGTGGGAGA.A.T.TCAT...CCTAAATGGACCA.AGCCAGTTGTT.T.TGACT..C.T.TG..TTT.GT.TCAT..CTG..CA..GAG..GCTTACAA.GTATGGTCTCA.G..G..GTTA...A.GA.T.GGT.TG.A.TGTG…	OL943933.1
	Hap_111	G.CGGGTG.ACA.CAGTCTGTTGGGGTTA.AGAT..GCTGCGGTGA.G.GGGGGTG.GA.A.GTTTA...A.GTGTGAGGG.GAA.GCCGCCT.ACACC..A.GT.GCAG.TTTGT...TGC.A.TC...ACT..TCA.T.TGAACAA.CAAAGTCCAC.TTA..TCTCTG..GAG.TT.GTTAG.A.AGACC..AA..A..A..AT.TGGT.T..TTGG.TTGT.GGTGG..C.A.C.CAACAATGGGGCGACTGTGGGAGA.A.T.TCAT...CCTAAATGGACCA.AGCCAGTTGTT.T.TG.CT..C.T.TG..TTT.GT.TCAT..CTG..CA..AAG..GCTTACAA.ATATGGTTTCA.G..A..GTTA...A.GA.T.GGT.TG.ATTGTG…	OL943935.1
	Hap_112	G.CGGGTG.ACA.CAGTCTGTTGGGGTTA.AGAT..GCTGCGGTGA.G.GGGGGTG.GA.A.GTTTA...A.GTGTGAGGG.GAA.GCCGCCT.ACACC..A.GT.GCAG.TTTGT...TGC.A.TC...ACT..TCA.T.TGAACAA.CAAAGTCCAC.TTA..TCTCTG..GAG.TT.GTTAA.A.AGACC..AA..A..A..AT.TGGT.T..TTGG.TTGT.GGTGG..C.A.CCCAACAATGGAGCGACTGTGGGAGA.A.T.TCAT...CCTAAATGGACCA.AGCCAGTTGTT.T.TG.CT.GC.T.TG..TTT.GT.TCAT..CTG..CA..GAG..GCTTACAA.GTATGGTCTCA.G..G..GTTA...A.GA.T.GGT.TG.A.TGTG…	OL943939.1
	Hap_113	G.CGGGTG.ACA.CAGTCTGTTGGGGTTA.AGAT..GCTGCGGTGA.G.GGGGGTG.GA.A.GTTTA...A.GTGTGAGGG.GAA.GCCGCCT.ACACC..A.GT.GCAG.TTTGT...TGC.A.TC...ACT..TCA.T.TGAACAA.CAAAGTCCAC.TTA..CCTCTG..GAG.TT.GTTAA.A.AGACC..AA..A..A..AT.TGGT.T..TTGG.TTGT.GGTGG..C.A.C.CAACAATGGAGCGACTGTGGGAGA.A.T.TCAT...CCTAAATGGACCA.AGCCAGTTGTT.T.TG.CT..C.T.TG..TTT.GT.TCAT..CTG..CA..AAG..GCTTACAA.GTATGGTCTCG.G..A..GTTA...A.GA.T.GGT.TG.A.TGTG…	OL943941.1
	Hap_114	G.CGGGTG.ACA.CAGTCTGTTGGGGTTA.AGAT..GCTGCGGTGA.G.GGGGGTG.GA.A.GTTTA...A.GTGTGAGGG.GAA.GCCGCCT.ACACC..A.GT.GCAG.TTTGT...TGC.A.TC...ACT..TCA.T.TGAACAA.CAAAGTCCAC.TTA..TCTCTG..GAG.TT.GTTAA.A.AGACC..AA..A..A..AT.TGGT.T..TTGG.TTGT.GGTGG..C.A.C.CAACAATGGAGCGACTGTGGGAGA.A.T.TCAT...CCTAAATGGACCA.AGCCAGTTGTT.T.TGACT..C.T.TG..TTT.GT.TCAT..CTG..CA..AAG..GCTTACAA.GTATGGTCTCA.G..A..GTTA...A.GA.T.GGT..G.A.TGTG…	OL943942.1 OL943959.1
	Hap_115	G.CGG.TG.ACA.CAGTCTGTTGGGGTTA.AGAT..GCTGCGGTGA.G.GGGGGTG.GA.A.GTTTA...A.GTGTGAGGG.GAA.GTCGCCT.ACACC..A.GT.GCAG.TTTGT...TGC.A.TC...ACT..TCA.T.TGAACAA.CAAAGTCCAC.TTA..TCTCTG..GAG.TTCGTTAA.A.AGACC..AA..A..A..AT.TGGT.T..TTGG.TTGT.GGTGG..C.A.C.CAACAATGGAGCGACTGTGGGAAA.A.T.TCAT...CCTAAATGGACCA.AGCCAGTTGTT.T.TGACT..C.T.TG..TTT.GT.TCAT..CTG..CA..AAG..GCTTACAA.GTATGGTCTCA.G..A..GTTA...A.GA.T.GGT..G.A.TGTG…	OL943943.1
	Hap_116	G.CGGGTG.ACA.CAGTCTGTTGGGGTTA.AGAT..GCTGCGGTGA.G.GGGGGTG.GA.A.GTTTA...A.GTGTGAGGG.GAA.GCCGCCT.ACACC..A.GT.GCAG.TTTGT...TGC.A.TC...ACT..TCA.T.TGAACAA.CAAAGTCCAC.TTA..TCTCTG..GAG.TT.GTTAG.A.AGACC..AA..A..A..AT.TGGT.T..TTGG.TTGT.GGTGG..C.A.C.CAACAATGGGGCGACTGTGGGAGA.A.T.TCAT...CCTAAATGGACCA.AGCCAGTTGTT.T.TG.CT..C.T.TG..TTT.GT.TCAT..CTG..CA..AAG..GCTTACAA.GTATGGTCTCA.G..A..GTTA...A.GA.T.GGT.TG.ATTGTG…	OL943944.1
	Hap_117	G.CGGGTG.ACA.CAGTCTGTTGGGGTTA.AGAT..GCTGCGGTGA.G.GGGGGTG.GA.A.GTTTA...A.GTGTGAGGG.GAA.GCCGCCT.ACACC..A.GT.GCAG.TTTGT..GTGC.A.TC...ACT..TCA.T.TGAACAA.CAAAGTCCAC.TTA.TTCTCTG..GAG.TT.GTTAG.A.AGACC..AA..A..A..AT.TGGT.T..TTGG.TTGT.GGTGG..C.A.C.CAACAATGGGGCGACTGTGGGAGA.A.T.TCAT...CCTAAATGGACCA.AGCCAGTTGTT.T.TG.CT..C.T.TG..TTT.GT.TCAT..CTG..CA..AAG..GCTTACAA.GTATGGTCTCA.G..A..GTTA...A.GA.T.GGT.TG.ATTGTG…	OL943946.1
	Hap_118	G.CGGGTG.ACA.CAGTCTGTTGGGGTTA.AGAT..GCTGCGGTGA.G.GGGGGTG.GA.A.GTTTA...A.GTGTGAGGG.GAA.GCCGCCT.ACACC..A.GT.GCAG.TTTGT...TGC.A.TC...ACT..TCA.T.TGAACAATCAAAGTCCAC.TTA..TCTCTG..GAG.TT.GTTAA.A.A.ACC..AA..A..A..AT.TGGT.T..TTGG.TTGT.GGTGG..C.A.C.CAACAATGGAGCGACTGTGGGAGA.A.T.TCAT...CCTAAATGGACCA.AGCCAGTTGTT.T.TGACT..C.T.TG..TTT.GT.TCAT..CTG..CA..AAG..GCTTACAA.GTATGGTC.CA.G..A..GTTA.C.A.GA.T.GGT.TG.A.TGTG…	OL943947.1
	Hap_119	G.CGGGTG.ACA.CAGTCTGTTGGGGTTA.AGAT..GCTGCGG.GA.G.GGGGGTG.GA.A.GTTTA...A.GTGTGAGGG.GAA.GC.GCCT.ACACC..A.GT.GCAG.TTTGT...TGC.A.TC...ACT..TCA.T.TGAACAA.CAAAGTCCAC.TTA..TCTCTG..GAG.TT.GTTAA.A.AGACC..AA..A..A..AT.TGGT.T..TTGG.TTGT.GGTGG.TC.A.C.CAACAATGGGGCGACTGTGGGAGA.A.T.TCAT..GCCTAAATGGACCA.AGCCAGTTGTT.T.TGACTT.C.T.TG.CTTT.GT.T.AT..CTG..CA..AAG..GCTTACAA.ATATGGTCTCA.G..AC.GTTA...A.GA.T.GGT.TG.A.TGTG…	OL943948.1
	Hap_120	G.CGGGTG.ACA.CAGTCTGTTGGGGTTA.AGAT..GCTGCGGTGA.G.GGGGGTG.GA.A.GTTTA...A.GTGTGAGGG.GAA.GCCGCCT.ACACC..A.GT.GCAG.TTT.T...TGC.A.TC...ACT..TCA.T.TGAACAA.CAAAGTCCAC.TTA..CCTCTG..GAG.TT.GTTAA.A.AGACC..AA..A..A..AT.TGGT.T..TTGG.TTGT.GGTGG..C.A.C.CAACAATGGAGCGACTGTGGGAGA.A.T.TCAT...CCTAAATGGACCA.AGCCAGTTGTT.T.TG.CT..C.T.TG..TTT.GT.TCAT..CTG..CA..AAG..GCTTACAA.GTATGGTCTCG.G..A..GTTA...A.GA.T.GGT.TG.A.TGTG…	OL943949.1
	Hap_121	G.CGGGTG.ACA.CAGTCTGTTGGGGTTA.AGAT..GCTGCGGTGA.G.GGGGGTG.GA.A.GTTTA...A.GTGTGAGGG.GAA.GCCGCCT.ACACC..A.GT.GCAG.TTTGC...TGC.A.TC...ACT..TCA.T.TGAACAA.CAAAGTCCAC.TTA..TCTCTG..GAG.TT.GTTAA.A.AGACC..AA..A..A..AT.TGGT.T..TTGG.TT.T.GGTGG..C.A.C.CAACAATGGAGCGACT.TGGGAGA.A.T.TCAT...CCTAAATGGACCA.AGCCAGTTGTT.T.TG.CT..C.T.TG..TTT.GT.TCAT..CTG..CA..AAG..GCTTACAA.GTATGGTCTCG.G..A..GTTA...A.GA.T.GGT.TG.A.TGTG…	OL943950.1
	Hap_122	G.CGGGTG.ACA.CAGTCTGTTGGGGTTA.AGAT..GCTGCGGTGA.G.GGGGGTG.GA.A.GTTTA...A.GTGTGAGGG.GAA.GCCGCCT.ACACC..A.GT.GCAG.TTTGT...TGC.A.TC...ACT..TCA.T.TGAACAA.CAAAGTCCAC.TTA..TCTCTG..GAG.TT.GTTAA.A.AGACC..AA..A..A..AT.TGGT.T..TTGG.TTGT.GGTGG..C.A.CCCAACAATGGAGCGACTGTGGGAGA.A.T.TCAT...CCTAAATGGACCA.AGCCAGTTGTT.T.TGACT..C.T.TG..TTT.GT.TCAT..CTG..CA..AAG..GCTTACAA.GTATGGTCTCA.G..G..GTTA...A.GA.TTGGT.GTAAAT.TG…	OL943953.1
	Hap_123	G.CGGGTG.ACA.CAGTCTGTTGGGGTTA.AGAT..GCTGC.G.GA.G.GGGGGTG.GA.A.GTTTA...A.GTGTGAGGG.GAAAGCCGCCT.ACACC..A.GT.GCAG.TTTGT...TGC.AATC...ACT..TCA.TCTGAACAA.CAAAGTCCAC.TTAT.TCTCTG..AAG.TT.GTTAG.A.AGACC..AA..A..A..AT.TG.T.T..TTGG.TTGT.GGTGG..C.A.C.CAACAATGGAGCGACTATGGGAGACA.TGTCAT...CCTAAATGGACCA.AGCCAGTTGTT.T.TG.CT..CGT.TG.CTTT.GT.T.AT..CTG..CA..AAG..GCTTATAA.GTATGGTCTCA.G..GC.GTTA...A.GA.T.GGT.TG.A.TGTG…	OL943955.1
	Hap_124	G.CGGGTG.ACA.CAGTCTGTTGGGGTTA.AGAT..GCTGCGGTGA.G.GGGGGTG.GA.A.GTTTA...A.GTGTGAGGG.GAA.GCCGCCT.ACACC..A.GT.GCAG.TTTGT...TGC.A.TC...ACT..TCA.T.TGAACAA.CAAAGTCCAC.TTA..TCTCTG..GAG.TT.GTTAA.A.AGACC..AA..A..A..AT.TGGT.T..TTGG.TTGT.GGTGG..C.A.C.CAACAATGGGGCGACTGTGGGAGA.A.T.TCAT...CCTAAATGGACCA.AGCCAGTTGTT.T.TG.CT..C.T.TG..TTT.GT.TCAT..CTG..CA..AAG..GCTTACAA.GTATGGTCTCA.G..A.GGTTA...A.GA.T.GGT.TG.ATTGTG…	OL943956.1
	Hap_125	G.CGGGTG.ACA.CAGTCTGTTGGGGTTA.AGAT..GCTGCGGTGA.G.GGGGGTG.GA.A.GTTTA...A.GTGTGAGGG.GAA.GCCGCCT.ACACC..A.GT.GCAG.TTTGT...TGC.AATC...ACT..TCA.T.TGAACAA.CAAAGTCCAC.TTA..TCTCTG..GAG.TT.GTTAA.A.AGACC..AA..A..A..AT.TGGT.T..TTGG.TTGT.GGTGG..C.A.C.CGACAATGGAGCGACTGTGGGAGA.A.T.TCAT...CCTAAATGGACCA.AGCCAGTTGTT.T.TG.CT..C.T.TG..TTT.GT.TCAT..CTG..CA..AAG..GCTTACAA.GTATGGTCTCG.G..AC.GTTA...A.GA.T.GGT.TG.A.TGTG…	OL943957.1
	Hap_126	G.CGGGTG.ACA.CAGTCTGTTGGGGTTA.AGAT..GCTGCGG.GA.G.GGGGGTG.GA.A.GTTTA...A.GTGTGAGGG.GAA.GCCGCCT.ACACC..A.GT.GCAG.TTTGT...TGC.A.TC...ACT..TCA.T.TGAACAA.CAAAGTCCAC.TTA..TCTCTG..GAG.TT.GTTAA.A.AGACC..AA..A..A..AT.TGGT.T..TTGG.TTGT.GGTGG..C.A.CCCAACAATGGAGCGACTGTGGGAGA.A.T.TCAT...CCTAAATGGACCA.AGCCAGTTGTT.T.TG.CT..C.T.TG..TTT.GT.T.AT..CTG..CA..AAG..GCTTACAA.ATATGGTCTCG.G..A..GTTA...A.GA.T.GGT.TG.A.TGTG…	OL943958.1
	Hap_127	G.CGGGTG.ACA.CAGTCTGTTGGGGTTA.AGAT..GCTGCGGTGA.G.GGGGGTG.GA.A.GTTTA...A.GTGTGAGGG.GAA.GCCGCCT.ACACC..A.GT.GCAG.TTTGT...TGC.A.TC...ACT..TCA.T.TGAACAA.CAAAGTCCAC.TTA..CCTCTG..GAG.TT.GTTAA.A.AGACC..AA..A..A..AT.TGGT.T..TTGG.TTGT.GGTGG..C.A.C.CAACAATGGAGCGACTGTGGGAGA.A.C.TCAT...CCTAAATGGACCA.AGCCAGTTGTT.T.TG.CT..C.T.TG..TTT.GT.TCAT..CTG..CA..AAG..GCTTACAA.GTATGGTCTCG.G..A..GTTA...A.GA.T.GAT.TG.A.TGTG…	OL943960.1
	Hap_128	G.CGGGTG.ACA.CAGTCTGTTGGGGTTA.AGAT..GCTGCGGTGA.G.GGGGGTG.GA.A.GTTTA...A.GTGTGAGGG.GAA.GCCGCCTCACACA..A.GT.GCAGCTTTGT...TGC.A.TC...ACT..TCA.T.TGAACAC.CAAAGTCCAC.TTA..TCTCTG..GAG.TT.GTTAA.A.AGACC.TAA..A..A..AT..GGT.T..TTGG.TTGT.GGTGG..C.A.C.CAACAATGGAGCGACTGTGGGAGA.A.T.TCAT...CCTAAATGGACCA.AGCCAGTTGTT.T.TG.CT..C.T.TG..TTT.GT.TCAT..CTG..CA..AAG..GCTTACAA.GTATGGTCTCA.G..G..GTTA...A.GA.T.GGT.TG.A.TGTG…	OL943963.1
	Hap_129	G.CGGGTG.ACA.CAGTCTGTTGGGGTTAAAGAT..GCTGCGGTGA.G.GGGGGTG.GA.A.GTTTA...A.GTGTGAGGG.GAA.GCCGCCT.ACACC.GA.GT.GCAG.TTTGT...TGC.A.TC...ACT..TCA.T.TGAACAA.CAAAGTCCAC.TTA..TCTCTG..GAG.TT.GTTAA.A.AGACC..AA..A..A..AT.TGGT.T..TTGG.TTGT.GGTGG..C.A.CCCAACAATGGAGCGACTGTGGGAGA.A.T.TCAT...CCTAAATGGACCA.AGCCAGTTGTT.T.TG.CT..C.T.TG..TTT.GT.TCAT..CTG..CA..AAG..GCTTACAA.GTATGGTCTCA.G..G..GTTA...A.GA.T.GGT.TG.A.TGTG…	OL943964.1
		[ 10 20 30 40 50 60 70 80 90 100 110 120 130 140 150 160 170 180 190 200 210 220 230 240 250 260 270 280 290 300 310 320 330 340 ]
		[ * * * * * * * * * * * * * * * * * * * * * * * * * * * * * * * * * * ]
Huso huso	Hap_1	TAAATCCACATTTCTACACAACCCAGTACAATATTAAATTCATACATAGCCTGAACTAATTACCCTACATATTCGATGGGTACCCATTTTCCTGTCTCATGCCCACCTACTGTGTAAGAGCCAACACCTTTCCAAAAAAGTGAGGGACCGTTTACGAACTAACTCGGCCCATTCAGCCTCACGTTTTCCCCAGTTCTACGCGTTAAGAGAAATGCCCAGCACCCCCAACATTTACCTTTTTCCCACATTCATCAACCCTGAAAGATTAAGTGGATCCACGGATGAGAAATAATCATCCTGACGCCGACGCCCCAAGGGCCGACCCGTTCCCCCAAAACAGATAACTTC	OQ814100.1 OQ814103.1 OQ814107.1 OQ814108.1 OQ814110.1 OQ814117.1 OQ814119.1 OQ814120.1 OQ814121.1 OQ814125.1 OQ814127.1 OQ814130.1 OQ814135.1 OQ814136.1 OQ814143.1 MZ665994.1
	Hap_2	.....................................................................C....A......G..................A.......G..................................A..........................................................................................................................................................G.................................................	OQ814101.1
	Hap_3	.......................T..................................................A....................................................................A.....A..........GG..................................C............................................T...................GG.....................................................................................	OQ814102.1 OQ814128.1
	Hap_4	...........................G...................................................................................................................A.......................T............................................................................................................................................................................G.......	OQ814104.1 OQ814113.1 OQ814122.1 OQ814123.1 OQ814129.1 OQ814133.1 OQ814137.1 OQ814139.1 OQ814141.1 OQ814142.1 OQ814145.1 OQ814146.1 OQ814148.1 OQ814149.1 OQ814150.1 OQ814151.1 OQ814153.1 OQ814154.1 OQ814155.1 OQ814156.1 OQ814157.1 OQ814158.1 OQ814160.1 OQ814161.1 OQ814162.1 OQ814163.1 OQ814164.1 OQ814165.1 OQ814166.1 OQ814167.1 OQ814168.1 OQ814169.1 OQ814170.1 OQ814171.1 OQ814172.1 OQ814173.1 OQ8…
	Hap_5	..............................................................T.....................................A..........................................A.................................................C..........................................................................................................................................................	OQ814105.1 OQ814109.1 OQ814116.1 OQ814124.1 OQ814126.1 OQ814140.1 OQ814144.1 OQ814147.1 MZ665996.1
	Hap_6	..............................................................T..................C..................A..........................................A.................................................................................................................................................................................G..........................	OQ814106.1 OQ814118.1
	Hap_7	................................................A................................G..................A..........................................A............................................................................................................................................................................................................	OQ814111.1
	Hap_8	..............................................................T..................C.......C..........A..........................................A.................................................................................................................................................................................G..........................	OQ814112.1
	Hap_9	....................................................................................................A..........................................A.................................................C..........................................................................................................................................................	OQ814114.1
	Hap_10	.........G.............T..................................G....................A.................................A.............................A.......C........GG..................................................C.............................................................C...............................................................G....G....	OQ814115.1 OQ814131.1 OQ814132.1 OQ814152.1 OQ814159.1
	Hap_11	G..........................G...................................................................................................................A.......................T............................................................................................................................................................................G.......	OQ814134.1
	Hap_12	....................................................................................................A......................G...................A................G...................................................C.......................................................................................................................................	OQ814138.1
	Hap_13	.T..C...........................................A................................G..................A..........................................A............................................................................................................................................................................................................	MZ665990.1 PP194357.1
	Hap_14	.....................................................................C....A......G..................A.......G..................................A............................................................................................................................................................................................................	MZ665991.1
	Hap_15	.................................................................................G..................A..........................................A............................................................................................................................................................................................................	MZ665992.1
	Hap_16	.........G......T......T..............................G...G...T................A.......................T.........A.............................A.......C........GG..................................................C.............................................................C...............................................................G....G....	MZ665993.1
	Hap_17	..............................................................T..................G..................A..........................................A.................................................................................................................................................................................G..........................	MZ665995.1
	Hap_18	.....................................................................C...........G...................T...........A.....A.......................A.A..T...........GG.....T...........................TC.................................................................G................A......................A.............................................	PP194356.1
	Hap_19	.......................T......................................................................................................T................A.......................T..................C........................................G........................................................................................................................	PP716099.1
	Hap_20	.GGGGGGGG.GACTGGTTAGGAA.CCC.TGGCGCAGGGCGTGCGTCCG.TTCAC.TCT.ACT.GGGGTG..CCTATCTTTCTGAGGAGC.TGCCATGTGG.AA.GTAGGTACCAATGTT.GTGGGT.TCGCAGGGT.TGTCCTCTATT..GCGTGAGCTGGGGAAAA.GTGAGGCTGAATGG.CCGAGTTAGT.CG.TAAACCGGTAGTTCT.ATTTGTTCAGAAGG.TG.CCCTACCA..ATGGTTAGAGGGTTTAGACT.GAGAAGGT.ACC..TGT.AGACTAGGGGCTAA..AA.TGGATTAGACTTTTTGATAATT.TGTAAAGTGGTGGGGTGA..T.TGGA	KF431841.1
	Hap_21	.GGGGGGGG.GACTGGTTAGGAA.CCC.TGGCGCAGGGCGTGCGTCCG.TTCAC.TCT.ACT.GGGGTG..CCTATCTTTCTGAGGAGC.TGCCATGTGG.AA.GTAGGTACCAATGTT.GTGGGT.TCGCAGGGT.TGTCCTCTATT..GCGTGAGCTGGGGAAAA.GTGAGGCTGAATGG.CCGAGTTAGT.CG.TAAACCGGTAGTTCT.ATTTGTTCAGAAGG.TG.CCCTACCA..ATGGTTAGAGGGTTTAGACT.GAGAAGGT.ACC..TGT.AGACTAGGGACTAA..AA.TGGATTAGACTTTTTGATAATT.TGTAAAGTGGTGGGGTGA..T.TGGA	AY846668.1
	Hap_22	.GGGGGGGG.GACTGGTTAGGAA.CCC.TGGCGCAGGGCGTGCGTCCG.TTCAC.TCT.ACT.GGGGTG..CCTATCTTTCTGAGGAGC.TGCCATGTGG.AA.GTAGGTACCAATGTT.GTGGGT.TCGCAGGGT.TGTCCTCTATT..GCGTGA.CTGGGGAAAA.GTGAGGCTGAATGGACCGAGTTAGT.CG.TAAACCGGTAGTTCT.ATTTGTTCAGAAGG.TG.CCCTACCAC.ATGGTTAGAGGGCTTAGACT.GAGAAGGT.ACC..TGT.AGACTAGGGGCTAAG.AA.TGGATTAGACTTTTTGATAATT.TG.AAAGTGGTGGGGTGA..T.TGGA	KF431846.1
	Hap_23	.GGGGGGGG.GACTGGTTAGGAA.CCC.TGGCGCAGGGCGTGCGTCCG.TTCAC.TCT.ACT.GGGGTG..CCTATCTTTCTGAGGAGC.TGCCATGTGG.AA.GTAGGTACCAATGTT.GTGGGT.TCGCAGGGTGTGTCCTCTATT..GCGTGA.CTGGGGAAAA.GTGAGGCTGAATGG.CCGAGT.AGT.CG.TAAACCGGTAGTTCT.ATTTGTTCAGAAGG.TGCCCCTACCA..ATGGTTGGAGGGTTTAGACT.GAGAAGGT.ACC..TGT.AGACTAGGGGCTAA..AA.TGGATTAGACTTTTTGATAATT.TGTAAAGTGGTGGGGTGA..T.TGGA	KF431843.1
	Hap_24	.GGGGGGGG.GACTGGTTAGGAA.CCC.TGGCGCAGGGCGTGCGTCCG.TTCAC.TCT.ACT.GGGGTG..CCTATCTTTCTGAGGAGC.TGCCATGTGG.AA.GTAGGTACCAATGTT.GTGGGT.TCGCAGGGT.TGTCCTCTATT..GCGTGA.CTGGGGAAAA.GTGAGGCTGAATGG.CCGAGTTAGT.CG.TAAACCGGTAGTCCT.ATTTGTTCAGAAGG.TG.CCCTACCA..ATGGTTAGAGGGCTTAGACT.GAGAAGGT.ACC..TGT.AGACTAGGGGCTAA..AA.TGGATTAGACTTTTTGATAATT.TGTAAAGTGGTGGGGTGA..T.TGGA	KF431844.1
	Hap_25	.GGGGGGGG.GACTGGTTAGGAA.CCC.TGGCGCAGGGCGTGCGTCCG.TTCAC.TCT.ACT.GGGGTG..CCTATCTTTCTGAGGAGC.TGCCATGTGG.AA.GTAGGTACCAATGTT.GTGGGT.TCGCAGGGT.TGTCCTCTATT..GCGTGA.CTGGGGAAAA.GTGAGGCTGAATGG.CCGAGTTAGT.CG.TAAACCGGTAGTTCT.ATTTGTTCAGAAGG.TG.CCCTACCA.CATGGTTAGAGGGTTTAGACT.GAGAAGGTCACC.TTGT.AGACT.GGGGCTAA..AA.TGGATTAGACTTTTTGATAATT.TGTAAAGTGGTGGGGTGA..T.TGGA	KF431845.1
	Hap_26	.GGGGGGGA.GACTGGTTAGGAA.CCC.TGGCGCAGGGCGTGCGTCCG.TTCAC.TCT.ACT.GGGGTG..CCTATCTTTCTGAGGAGC.TGCCATGTGG.AA.GTAGGTACCAATGCT.GTGGGT.TCGCAGGGT.TGTCTTCTATT..GCGTGA.CTGGGGGAAA.GTGAGGCTGAATGGACCGAGTTAGT.CG.TAAACCGGTAGTTCT.ATTTGTTCAGAAG..TG.CCCTACCA..ATGGTTAGAGGGCTTAGACT.GAGAAGGT.ACC..TGT.AGACTAGGGGCTAA..AA.TGGATTAGACTTTTTGATAATT.TGTAAAATGGTGGGGTGA..T.TGGA	KF431840.1
	Hap_27	.GGGGGGGA.GACTGGTTAGGAA.CCC.TGGCGCAGGGCGTGCGTCCG.TTCAC.TCT.ACT.GGGGTG.GCCTATCTTTCTGAGGAGC.TGCCATGTGG.AA.GTAGGTACCAATGTT.GTGGGT.TCGCAGGGTGTGTCTTCTATT..GCGTGA.CTGGGGAAAA.GTGAGGCTGAATGG.CCGAG..AGT.CG.TA.ACCGGTAGTTCT.ATTTGTTCAGAAGG.TG.CCCTA.CA..ATGGTTAGAGGGCTTAGACT.GAGAAGGT.ATC..TGT.AGACTAGGGGCTAA.CAA.TGGATTAGACTTTTTGATAATT.TGTAAAATGGTGGG.TGA.CT.TGGA	KF431842.1
		[ 10 20 30 40 50 60 70 80 90 100 110 120 130 140 150 160 170 180 190 200 210 220 230 240 250 260 270 280 290 300 310 320 330 340 350 360 370 ]
		[ * * * * * * * * * * * * * * * * * * * * * * * * * * * * * * * * * * * * * ]
Acipenser gueldensenstaedtii	Hap_1	TCCAAATTGCCACCAACCTAATTTTCATTCATTATGTTAAGTCTAGGAACATTAATCCTATTCGCCCTCATAGTTCTCCATACTATTGATCTAACCATTTCGACCAAACAGAAAGCCATTTTACATAAAATTGGTGAAGGAATAACCAAGTAAAAATTATCTGCATCTCATGGTCATTAACTTGTTCCCAACTACTGTTAGGCTCTATTAATGTATGAGTCAGCCCCATGCCAAGCCCCACATGGTATTATTGGTCCATTTCAGGACCGAATAGACAGGTGGACCTATGTTGTCATAAGAATGATACTCACAAGCGGCACAAGGGATACCGTCCCCACCACCACCAAAGTTTGAACAACCCCCCCCCTCCTGACG	MZ665970.1
	Hap_2	.........................T........................................T...............T.............................G.........................................................................................................A....................................................C.......................................................................................................	MZ665971.1 MZ665973.1
	Hap_3	....................................................C..................................................................................................................................................................................................................................................................................................................................	MZ665974.1
	Hap_4	...................................................................................................................................................................................................................................................................................................................................A...................................................	MZ665975.1
	Hap_5	...................................................................C................................T.....G.TG..G..............G..................TGG........................C......T.....................................A...........................................GAA.....................G.........G..........................................G...................................	MZ665962.1
	Hap_6	...............GT......C...........................................C..C......................G............G.T...G..............G........................................................................................A.............................................GAA.......G...........TCG.........G...........................C..................................................	MZ665963.1
	Hap_7	...................................................................C................................T........G..G..............G........G.........................................................................................................................................G....................C...........................................G...................................	MZ665964.1
	Hap_8	...............GT......C..............G............................C..C......................G............G.T...G..............G.................................................C......................................A.............................................GAA.......G...........TCG.........G...........................C..................................................	MZ665965.1
	Hap_9	......................................................................C...................................G.TG..G..............GG.......G.........T..A..................................................................A.A...................T.......................GAA.......G............CG.........G...........................C..................................................	MZ665968.1 PP194360.1
	Hap_10	.........................T.........................................C......................................G.T...G..............G.............................................C.........................................................................................AA.......G............CG.........G..........................................G...................................	MZ665969.1
	Hap_11	..................C........C.......................................C......................................G.TG..G..............G.............G....T.........C........................C.............................................................A.........................................C..............G.....................A................G...................................	MZ665972.1
	Hap_12	.........T...T..T........T......................................T.TC......................T...............CG....G..............G.........................................................................................G...............................................G...................C..............................A..........................................................	MZ665976.1
	Hap_13	...................................................................C......................T...............G.TG..G..............G........................................................................................A.............................................GAA.......G............CG.........G...........................C..................................................	MZ665977.1
	Hap_14	...................................................................C.....................C............G...CGT...G.........G...GG.........G..........G...............................T....................................G..............................................AG.......A.T.........C..A....................................G..T..........G...................................	MZ665966.1
	Hap_15	................T..........C.......................................C....................G.................CGT...G..............G.G.................T.....................................................................................................................G......GA.T......................A........................................G...................................	MZ665967.1
	Hap_16	CAAGTGGGT.TTGATGTT.GTGG.GAGG.AGACTGTCCGT.ATAT.TCTAGCGGGCAGCTGGGT.GA.GTCTAA.TC.T.C...GACA...ACGGTCCACT.T...CTTTCG.G.TTTCGAA.TGG.G.CCAATAA..TAC.ATGTGTG.GTGGTGGGGCTGA.T.AATCAAA.AGA.GC..AACAGTAGTTGGGAACA..TTATG.CCTGAAAGGAT.CAGATAATTGTTATGATTTGGTTA.TCCCACCAAT.ATGCAAA.T.GTTC.T.G.T.GAAAATG.GCTA..CAAT..GT.T.CCC.GTGATTGGAA..TGGCGAAT.AGGTTAATATGTATTTTT..T.AAACA..TTGGTGGGAAATATTGATTA	AF238739.1
	Hap_17	CAAGTGGGT.TTGATGTT.GTGG.GAGGCAGACTGTCCGTAA.ATCTTTAGCGGGCAG.TGGGT.GA.GTCTAACTC.TG....GACA...ATGGTCCACT.T.T.CTTTCG.GAT.C.GAA.TGG.G.CCAATAA..TAC.ATGTGTG.GTGGTGGGGCTGA.TCAATCAAA.AGA.GC..AACAGTAGTTGGGAACAG.TTATG.CCTGAAAGGAT.CAGATAGTTGTTATGATTTGGTTA.TCCCACCAAT.ATG.AAA.T.GTTCGT.G.T.G.AAATG.G.TA..CAAT..GT.T.CCCCGTGATT.G.A..TGGCGAAT.AGGTTAATATGTATTTTT.GT.AAACA.GTTGGTGAGAAATATTGATTA	AF238740.1 AF238741.1 AF238742.1 AF238743.1 AF238744.1 AF238745.1 AF238747.1
	Hap_18	CAAGTGGGT.TTGATGTT.GTGG.GAGGCAGGCTGTCCGT.ATAT.TCTAGCGGGCAGCTGGGT.GA.GTCTAA.TC.T.C...GACA...ACGGTCCACT.T...CTTTCG.G.TTTCGAA.TGG.G.CCAATAA..TAC.ATGTATG.GTGGTGGGGCTGATT.AATCAAA.AGA.GC..AACAGTAGTTGGGAACA..TTATG.CCTGAAAGGAT.CAGATAATTGTTATGATTTGGTTA.TCCCACCAATCATG.AAA.T.GTTCGT.G.T.G.AAATGTG.TA..CAAT..GT.T.CCC.GTGATTGG.A..TGGCGAAT.AGGTTAATATGTATTTTT..TGAAACA.GTTGGTGGGAAATATTGATTA	AF238746.1 AF238749.1
	Hap_19	CAAGTGGGT.TTGATGTT.GCGG.GAGGCAGACTGTCCGT.ATATCTTTAGCGGGCAGCTGGGT.GA.GTCTAACTC.TG...CGACA...ATGGTCCACT.T.T.CTTTCG.G.T.C.GAA.TGG.G.CCAATAA..TAC.ATGTGTG.GTGGTGGGGCTGA.TCAATCAAA.AGA.GC..AACAGTAGTTGGGAA.AG.TTATG.CCTGAAAGGAT.CAGATAGTTATTATGATTTAGTTA.TCCCACCAAT.ATG.AAA.T.GTTC.T.G.T.G.AAATG.G.TA..CAAT..GT.T.CCCCGTGATT.G.AA.TGACGAAT.AGGTTAATATGTATTTTT.GTGAAACAGGTTGGTGAGAAATATTGATTA	AF238748.1
	Hap_20	CAAGTGGGT.TTGATGTT.GTGG.GAGGCAGGCTGTCCGT.ATAT.TCTAGCGGGCAGCTGGGT.GA.GTCTAA.TC.T.C...GACA...ACGGTCCACT.T...CTTTCG.G.TTTCGAA.TGG.G.CCAATAA..TAC.ATGTATG.GTGGTGGGGCTGATT.AATCAAA.AGA.GC..AACAGTAGTTGGGAACA..TTATG.CCTGAAAGGAT.CAGATAATTGTTATGATTTGGTTA.TCCCACCAATCATG.AAA.T.GTTCGT.G.T.G.AAATGTG.TA..CAAT..GT.T.CCC.GTGATTGG.AA.TGGCGAAT.AGGTTAATATGTATTTTT..TGAAACA.GTTGGTGGGAAATATTGATTA	AF238750.1
	Hap_21	CAAGTGGGT.TTGATGTT.GCGG.GAGGCAGACTGTCCGT.ATATCTCTAGCGGGCAGCTGGGT.GA.GTCTAA.TC.T.CG..GACA...ACGGTCCACT.T...CTTTCG.G.TTTCGAA.TGG.G.CCAATAA..TACGATGTGTG.GTGGTGGGGCTGA.TCAATCAAA.AGA.GC..AACAGTAGTTGGGAACA..TTATGGCCTGAAAGGAT.CAGATAATTGTTATGATTTGGTTA.TCCCACCAAT.ATG.AAA.T.GTTC.T.G.T...AAATG.G.TA..CAATG.GT.T.CCC.GTGATT.G.A..TGGCGAAT.AGGTTAATATGTATTTTT..TGAAACA.GTTGGTGGGAAATATTGATTA	KF431847.1
	Hap_22	CAAGTGGGT.TTGATGTT.GCGG.GAGGCAGACTGTCCGT.ATATCTCTAGCGGGCAGCTGGGT.GA.GTCTAA.TC.T.C...GACA...AC.GTCCACT.T.T.CTTTCG.G.TTTCGAA.TGG.G.CCAATAA..TAC.ATGTGTG.GTGGTGGGGCTGATTCAATCAAA.AGA.GC..AACAGTAGTTGGGAACA.ATTATGGCCTGAAAGGAT.CAGATAATTGTTATGAT..AGTTA.TCCCACCAAT.ATG.AAA.T.GTTC.T.G.T...AAATG.G.TA..CAAT..GT.CGCCC.GTGATT.G.A..TGGCGAAT.AGGTTAATATGTATTTTT..TGAAACA.GTTGGTGGGAAATATTGATTA	KF431849.1
	Hap_23	CAAGTGGGT.TTGATGTT.GCGG.GAGGCAGACTGTCCGT.ATATCTCTAGCGGGCAGCTGGGT.GG.GTCTAA.TCTT.....GACA...AT.GTCCACTATT..CTTTCG.G...C.GAA.TGG.G.CCAATAA..TAC.ATGTGTG.GTGGTGGGGCTGA.TCAATCAAA.AGA.GC..AACAGTAGTTGGGAACA..TTATG.CCTGAAAGGAT.CAGATAATTGTTATGA.TAGGTTA.TCCCACCAAC.ATG.AAA.T.GTTC.C.G.T.G.AAATG.G.TA.CCAAT..GT.T..CC.GTGATT.G.A..TGGCGAAT.AGGTTAATATGTATTTTT.GTGAAACA..TTGGTGGGAAATATTGATTA	KF431848.1
	Hap_24	CAAGTGGGT.TTGATGTT.GCGG.GAGGCAGACTGTCCGT.ATATCTCTAGCGGGCAGCTGGGT.GG.GTCTAA.TCTT.....GACA...AT.ATCCACTATT..CTTTCG.G...C.GAA.TGG.G.CCAATAA..TAC.ATGTGTG.GTGGTGGGGCTGA.TCAATCAAA.AGA.GC..AACAGTAGTTGGGAACA..TTATG.CCTGAAAGGAT.CAGATAATTGTTATGA.TAGGTTA.TCCCACCAAC.ATG.AAA.T.GTTC.C.G.T.G.AAATG.G.TA.CCAAT..GT.T..CC.GTGATT.G.A..TGGCGAAT.AGGTTAATATGTATTTTT.GTGAAACA..TTGGTGGGAAATATTGATTA	KF431850.1
	Hap_25	CAAGTGGGT.TTGATGTT.GTGG.GAGGCAGACTGTCCGT.ATATCTCTAGCGGGCAGCTGGGT.GA.GTCTAA.TC.T.....GACA...AT.GTCCACT.T.TGCTTTCG.G.T.C.GAA.TGG.G.CCAATAA..TAC.ATGTGTG.GTGGTGGGGCTGATTCAATCAAA.AGA.GC..AACAGTAGTTGGGAACA..TTATG.CCTGAAAGGAT.CAGATAATTGTTATG.TTTGGTTA.TCCCACCAAT.ATG.AAA.T.GTTCGT.G.T.G.AAATG.G.TA..CAAT..GT.T.CCCCGTGATT.GAAA.TGGCGAAT.AGGTTAATATGTATTTTTT.T.AAACA.GTTGGTGGGAAATATTGATTA	AY847789.1
	Hap_26	CAAGTGGGT.TTGATGTT.GCGG.GAGGCAGACTGTCCGT.ATATCTCTAGCGGGCAGCTGGGT.GA.GTCTAA.TC.T.C...GACA...ACGGTCCACT.T...CTTTCG.G.TTT.GAA.TGG.G.CCAATAA..TAC.ATGTGTG.GTGGTGGGGCTGA.TCGATCAAA.AGA.GC..AACAGTAGTTGGGAACA..TTATGGCCTGAAAGGAT.CAGATAATTGTTATGATTTGGTTA.TCCCACCAAT.ATG.AAA.T.GTTC.T.G.T.G.AAATG.G.TA..CAAT..GT.T.CCC.GTGATT.G.A..TGGCGAAT.AGGTTAATATGTATTTTT..TGAAACA.GTTGGTGGGAAATATTGATTA	AY847788.1

## Sheet: Supplementary Table 6
Supplementary Table 6. Kimura 2-parameter pairwise distances (gamma corrected) based on Cyt B gene for the second dataset.
	NC_004419.1_Polyodon_spathula	NC_005834.1_Psephurus_gladius	AY846703.1_Huso_huso	KC130115.1_Huso_huso	AY846702.1_Huso_huso	KC130117.1_Huso_huso	KC130116.1_Huso_huso	KC130111.1_Huso_huso	GU647228.1_Huso_huso	KC130113.1_Huso_huso	KC130112.1_Huso_huso	KC130114.1_Huso_huso	KC130110.1_Huso_huso	OL998635.1_Acipenser_stellatus	OL998634.1_Acipenser_stellatus	OL998633.1_Acipenser_stellatus	OL998632.1_Acipenser_stellatus	OL998631.1_Acipenser_stellatus	OL998630.1_Acipenser_stellatus	OL998629.1_Acipenser_stellatus	OL998628.1_Acipenser_stellatus	OL998627.1_Acipenser_stellatus	OL998626.1_Acipenser_stellatus	OL998625.1_Acipenser_stellatus	OL998624.1_Acipenser_stellatus	OL998623.1_Acipenser_stellatus	OL998622.1_Acipenser_stellatus	OL998621.1_Acipenser_stellatus	OL998620.1_Acipenser_stellatus	OL998619.1_Acipenser_stellatus	OL998618.1_Acipenser_stellatus	OL998617.1_Acipenser_stellatus	OL998616.1_Acipenser_stellatus	OL998615.1_Acipenser_stellatus	OL998614.1_Acipenser_stellatus	OL998613.1_Acipenser_stellatus	OL998612.1_Acipenser_stellatus	OL998611.1_Acipenser_stellatus	OL998610.1_Acipenser_stellatus	OL998609.1_Acipenser_stellatus	OL998608.1_Acipenser_stellatus	OL998607.1_Acipenser_stellatus	OL998606.1_Acipenser_stellatus	OL998605.1_Acipenser_stellatus	OL998604.1_Acipenser_stellatus	OL998603.1_Acipenser_stellatus	OL998602.1_Acipenser_stellatus	OL998601.1_Acipenser_stellatus	OL998600.1_Acipenser_stellatus
NC_004419.1_Polyodon_spathula
NC_005834.1_Psephurus_gladius	0.0958227
AY846703.1_Huso_huso	0.163009	0.153033
KC130115.1_Huso_huso	0.171868	0.160369	0.00117509
AY846702.1_Huso_huso	0.167138	0.158898	0.0035461	0.00473934
KC130117.1_Huso_huso	0.170381	0.161813	0.00235571	0.000877963	0.00593824
KC130116.1_Huso_huso	0.168901	0.160369	0.00235571	0.00175901	0.00593824	0.000877963
KC130111.1_Huso_huso	0.170381	0.161813	0.00235571	0.00264317	0.00593824	0.00175901	0.000877963
GU647228.1_Huso_huso	0.16596	0.157501	0.00354191	0.00353045	0.00714286	0.00264317	0.00175901	0.00264317
KC130113.1_Huso_huso	0.167427	0.158932	0.00354191	0.00264317	0.00714286	0.00175901	0.000877963	0.00175901	0.000877963
KC130112.1_Huso_huso	0.167427	0.158932	0.00354191	0.00264317	0.00714286	0.00175901	0.000877963	0.00175901	0.000877963	0
KC130114.1_Huso_huso	0.167427	0.161813	0.00354191	0.00264317	0.00714286	0.00175901	0.000877963	0.00175901	0.00264317	0.00175901	0.00175901
KC130110.1_Huso_huso	0.167427	0.158932	0.00354191	0.00264317	0.00714286	0.00175901	0.000877963	0.00175901	0.00264317	0.00175901	0.00175901	0.00175901
OL998635.1_Acipenser_stellatus	0.173125	0.1616	0.0752021	0.068419	0.0768549	0.0695487	0.068419	0.0695487	0.0706829	0.0695487	0.0695487	0.0672938	0.0672938
OL998634.1_Acipenser_stellatus	0.173361	0.161813	0.0752021	0.0674138	0.0768549	0.0685412	0.0674138	0.0685412	0.0696731	0.0685412	0.0685412	0.0662908	0.0662908	0.00175708
OL998633.1_Acipenser_stellatus	0.174154	0.162625	0.0750236	0.0693078	0.0766718	0.0704375	0.0693078	0.0704375	0.0715717	0.0704375	0.0704375	0.0681827	0.0681827	0.00263852	0.00440801
OL998632.1_Acipenser_stellatus	0.176126	0.16596	0.0856159	0.0750016	0.0873313	0.0761541	0.0750016	0.0761541	0.0773112	0.0761541	0.0761541	0.0738537	0.0738537	0.00707966	0.007084	0.00976833
OL998631.1_Acipenser_stellatus	0.171868	0.160369	0.0752021	0.0674138	0.0768549	0.0685412	0.0674138	0.0685412	0.0696731	0.0685412	0.0685412	0.0662908	0.0662908	0.00263969	0.00264317	0.00352229	0.00618884
OL998630.1_Acipenser_stellatus	0.173361	0.161813	0.0767514	0.0685412	0.078415	0.0696731	0.0685412	0.0696731	0.0708096	0.0696731	0.0696731	0.0674138	0.0674138	0.0035254	0.00353045	0.00440801	0.007084	0.000877963
OL998629.1_Acipenser_stellatus	0.171635	0.160159	0.0736611	0.0672938	0.0753032	0.068419	0.0672938	0.068419	0.0695487	0.068419	0.068419	0.0661731	0.0661731	0.00263852	0.00263969	0.00352424	0.00797641	0.00175708	0.00263969
OL998628.1_Acipenser_stellatus	0.171635	0.160159	0.0736611	0.0672938	0.0753032	0.068419	0.0672938	0.068419	0.0695487	0.068419	0.068419	0.0661731	0.0661731	0.00263852	0.00263969	0.00352424	0.00797641	0.00175708	0.00263969	0
OL998627.1_Acipenser_stellatus	0.177155	0.165525	0.0752021	0.0704375	0.0768549	0.0715717	0.0704375	0.0715717	0.0727104	0.0715717	0.0715717	0.0693078	0.0693078	0.00263852	0.00263969	0.00529568	0.00976833	0.00529685	0.00618884	0.00529568	0.00529568
OL998626.1_Acipenser_stellatus	0.171868	0.160369	0.0752021	0.0674138	0.0768549	0.0685412	0.0674138	0.0685412	0.0696731	0.0685412	0.0685412	0.0662908	0.0662908	0.000877578	0.000877963	0.00352229	0.00618884	0.00175901	0.00264317	0.00175708	0.00175708	0.00352229
OL998625.1_Acipenser_stellatus	0.176126	0.16596	0.0856159	0.0750016	0.0873313	0.0761541	0.0750016	0.0761541	0.0773112	0.0761541	0.0761541	0.0738537	0.0738537	0.00707966	0.007084	0.00976833	0	0.00618884	0.007084	0.00797641	0.00797641	0.00976833	0.00618884
OL998624.1_Acipenser_stellatus	0.171635	0.160159	0.0736611	0.0672938	0.0753032	0.068419	0.0672938	0.068419	0.0695487	0.068419	0.068419	0.0661731	0.0661731	0.00263852	0.00263969	0.00352424	0.00797641	0.00175708	0.00263969	0	0	0.00529568	0.00175708	0.00797641
OL998623.1_Acipenser_stellatus	0.171868	0.160369	0.0752021	0.0674138	0.0768549	0.0685412	0.0674138	0.0685412	0.0696731	0.0685412	0.0685412	0.0662908	0.0662908	0.000877578	0.000877963	0.00352229	0.00618884	0.00175901	0.00264317	0.00175708	0.00175708	0.00352229	0	0.00618884	0.00175708
OL998622.1_Acipenser_stellatus	0.170381	0.161813	0.0752021	0.0685412	0.0768549	0.0696731	0.0685412	0.0696731	0.0708096	0.0696731	0.0696731	0.0674138	0.0674138	0.00175708	0.00175901	0.00440801	0.007084	0.00264317	0.00353045	0.00263969	0.00263969	0.00440801	0.000877963	0.007084	0.00263969	0.000877963
OL998621.1_Acipenser_stellatus	0.170381	0.161813	0.0752021	0.0685412	0.0768549	0.0696731	0.0685412	0.0696731	0.0708096	0.0696731	0.0696731	0.0674138	0.0674138	0.00175708	0.00175901	0.00440801	0.007084	0.00264317	0.00353045	0.00263969	0.00263969	0.00440801	0.000877963	0.007084	0.00263969	0.000877963	0
OL998620.1_Acipenser_stellatus	0.176126	0.16596	0.0856159	0.0750016	0.0873313	0.0761541	0.0750016	0.0761541	0.0773112	0.0761541	0.0761541	0.0738537	0.0738537	0.00707966	0.007084	0.00976833	0	0.00618884	0.007084	0.00797641	0.00797641	0.00976833	0.00618884	0	0.00797641	0.00618884	0.007084	0.007084
OL998619.1_Acipenser_stellatus	0.178427	0.16677	0.0781223	0.0737283	0.079792	0.0748739	0.0737283	0.0748739	0.0760241	0.0748739	0.0748739	0.0725873	0.0725873	0.0061857	0.00618609	0.008868	0.00976634	0.00529568	0.00618609	0.00707769	0.00707769	0.008868	0.00529568	0.00976634	0.00707769	0.00529568	0.00618609	0.00618609	0.00976634
OL998618.1_Acipenser_stellatus	0.176126	0.16596	0.0856159	0.0750016	0.0873313	0.0761541	0.0750016	0.0761541	0.0773112	0.0761541	0.0761541	0.0738537	0.0738537	0.00707966	0.007084	0.00976833	0	0.00618884	0.007084	0.00797641	0.00797641	0.00976833	0.00618884	0	0.00797641	0.00618884	0.007084	0.007084	0	0.00976634
OL998617.1_Acipenser_stellatus	0.171635	0.160159	0.0736611	0.0672938	0.0753032	0.068419	0.0672938	0.068419	0.0695487	0.068419	0.068419	0.0661731	0.0661731	0.00263852	0.00263969	0.00263852	0.00797641	0.00175708	0.00263969	0.00175747	0.00175747	0.00529568	0.00175708	0.00797641	0.00175747	0.00175708	0.00263969	0.00263969	0.00797641	0.00707769	0.00797641
OL998616.1_Acipenser_stellatus	0.173361	0.161813	0.0767514	0.0685412	0.078415	0.0696731	0.0685412	0.0696731	0.0708096	0.0696731	0.0696731	0.0674138	0.0674138	0.00175708	0.00175901	0.00440801	0.007084	0.00264317	0.00353045	0.00263969	0.00263969	0.00440801	0.000877963	0.007084	0.00263969	0.000877963	0.00175901	0.00175901	0.007084	0.00618609	0.007084	0.00263969
OL998615.1_Acipenser_stellatus	0.173361	0.161813	0.0767514	0.0685412	0.078415	0.0696731	0.0685412	0.0696731	0.0708096	0.0696731	0.0696731	0.0674138	0.0674138	0.00175708	0.00175901	0.00440801	0.007084	0.00264317	0.00353045	0.00263969	0.00263969	0.00440801	0.000877963	0.007084	0.00263969	0.000877963	0.00175901	0.00175901	0.007084	0.00618609	0.007084	0.00263969	0
OL998614.1_Acipenser_stellatus	0.173361	0.161813	0.0752021	0.0674138	0.0768549	0.0685412	0.0674138	0.0685412	0.0696731	0.0685412	0.0685412	0.0662908	0.0662908	0.00175708	0	0.00440801	0.007084	0.00264317	0.00353045	0.00263969	0.00263969	0.00263969	0.000877963	0.007084	0.00263969	0.000877963	0.00175901	0.00175901	0.007084	0.00618609	0.007084	0.00263969	0.00175901	0.00175901
OL998613.1_Acipenser_stellatus	0.176126	0.1645	0.0868219	0.0758968	0.0885388	0.0770493	0.0758968	0.0770493	0.0782064	0.0770493	0.0770493	0.0747489	0.0747489	0.00797166	0.00797284	0.0106667	0.00707966	0.00707769	0.00797284	0.0088684	0.0088684	0.0106667	0.00707769	0.00707966	0.0088684	0.00707769	0.00797284	0.00797284	0.00707966	0.0106679	0.00707966	0.0088684	0.00797284	0.00797284	0.00797284
OL998612.1_Acipenser_stellatus	0.170381	0.158932	0.0736611	0.0662908	0.0753032	0.0674138	0.0662908	0.0674138	0.0685412	0.0674138	0.0674138	0.0651723	0.0651723	0.00175708	0.00175901	0.00263969	0.007084	0.000877963	0.00175901	0.000877578	0.000877578	0.00440801	0.000877963	0.007084	0.000877578	0.000877963	0.00175901	0.00175901	0.007084	0.00618609	0.007084	0.000877578	0.00175901	0.00175901	0.00175901	0.00797284
OL998611.1_Acipenser_stellatus	0.176126	0.1645	0.0868219	0.0758968	0.0885388	0.0770493	0.0758968	0.0770493	0.0782064	0.0770493	0.0770493	0.0747489	0.0747489	0.00797166	0.00797284	0.0106667	0.00707966	0.00707769	0.00797284	0.0088684	0.0088684	0.0106667	0.00707769	0.00707966	0.0088684	0.00707769	0.00797284	0.00797284	0.00707966	0.0106679	0.00707966	0.0088684	0.00797284	0.00797284	0.00797284	0	0.00797284
OL998610.1_Acipenser_stellatus	0.175887	0.165741	0.0854226	0.0748739	0.0871331	0.0760241	0.0748739	0.0760241	0.0771789	0.0760241	0.0760241	0.0737283	0.0737283	0.00707769	0.00707966	0.00976634	0.00618884	0.00618609	0.00707966	0.00797284	0.00797284	0.00976634	0.00618609	0.00618884	0.00797284	0.00618609	0.00707966	0.00707966	0.00618884	0.00976674	0.00618884	0.00797284	0.00707966	0.00707966	0.00707966	0.000877578	0.00707966	0.000877578
OL998609.1_Acipenser_stellatus	0.170381	0.158932	0.0767514	0.0685412	0.078415	0.0696731	0.0685412	0.0696731	0.0708096	0.0696731	0.0696731	0.0674138	0.0674138	0.00175708	0.00175901	0.00440801	0.00529685	0.00264317	0.00353045	0.00263969	0.00263969	0.00440801	0.000877963	0.00529685	0.00263969	0.000877963	0.00175901	0.00175901	0.00529685	0.00618609	0.00529685	0.00263969	0.00175901	0.00175901	0.00175901	0.0061857	0.00175901	0.0061857	0.00529568
OL998608.1_Acipenser_stellatus	0.171868	0.160369	0.0783091	0.0696731	0.0799836	0.0708096	0.0696731	0.0708096	0.0719506	0.0708096	0.0708096	0.0685412	0.0685412	0.00263969	0.00264317	0.00529685	0.00618884	0.00353045	0.00442087	0.0035254	0.0035254	0.00529685	0.00175901	0.00618884	0.0035254	0.00175901	0.00264317	0.00264317	0.00618884	0.00707966	0.00618884	0.0035254	0.00264317	0.00264317	0.00264317	0.00707769	0.00264317	0.00707769	0.00618609	0.000877963
OL998607.1_Acipenser_stellatus	0.170381	0.158932	0.0736611	0.0662908	0.0753032	0.0674138	0.0662908	0.0674138	0.0685412	0.0674138	0.0674138	0.0651723	0.0651723	0.00175708	0.00175901	0.00263969	0.007084	0.000877963	0.00175901	0.000877578	0.000877578	0.00440801	0.000877963	0.007084	0.000877578	0.000877963	0.00175901	0.00175901	0.007084	0.00618609	0.007084	0.000877578	0.00175901	0.00175901	0.00175901	0.00797284	0	0.00797284	0.00707966	0.00175901	0.00264317
OL998606.1_Acipenser_stellatus	0.17692	0.163863	0.0765688	0.0725873	0.0782277	0.0737283	0.0725873	0.0737283	0.0748739	0.0737283	0.0737283	0.0714508	0.0714508	0.00707769	0.00707966	0.00976634	0.0115726	0.00707966	0.00797641	0.00797284	0.00797284	0.00976634	0.00618609	0.0115726	0.00797284	0.00618609	0.00707966	0.00707966	0.0115726	0.00263852	0.0115726	0.00797284	0.00707966	0.00707966	0.00707966	0.0124741	0.00707966	0.0124741	0.0115698	0.00707966	0.00797641	0.00707966
OL998605.1_Acipenser_stellatus	0.174386	0.164284	0.0779404	0.0725873	0.0796054	0.0737283	0.0725873	0.0737283	0.0748739	0.0737283	0.0737283	0.0714508	0.0714508	0.00529685	0.00529568	0.00797285	0.00976634	0.00529568	0.00618609	0.0061857	0.0061857	0.00797285	0.0044084	0.00976634	0.0061857	0.0044084	0.00529568	0.00529568	0.00976634	0.00352424	0.00976634	0.0061857	0.00529568	0.00529568	0.00529568	0.0106679	0.00529568	0.0106679	0.00976674	0.00529568	0.00618609	0.00529568	0.00440996
OL998604.1_Acipenser_stellatus	0.173361	0.161813	0.0752021	0.0674138	0.0768549	0.0685412	0.0674138	0.0685412	0.0696731	0.0685412	0.0685412	0.0662908	0.0662908	0.00175708	0	0.00440801	0.007084	0.00264317	0.00353045	0.00263969	0.00263969	0.00263969	0.000877963	0.007084	0.00263969	0.000877963	0.00175901	0.00175901	0.007084	0.00618609	0.007084	0.00263969	0.00175901	0.00175901	0	0.00797284	0.00175901	0.00797284	0.00707966	0.00175901	0.00264317	0.00175901	0.00707966	0.00529568
OL998603.1_Acipenser_stellatus	0.175419	0.162419	0.0779404	0.0714508	0.0796054	0.0725873	0.0714508	0.0725873	0.0737283	0.0725873	0.0725873	0.0703189	0.0703189	0.0061857	0.00618609	0.008868	0.0106679	0.00618609	0.00707966	0.00707769	0.00707769	0.008868	0.00529568	0.0106679	0.00707769	0.00529568	0.00618609	0.00618609	0.0106679	0.00618609	0.0106679	0.00707769	0.00618609	0.00618609	0.00618609	0.0115694	0.00618609	0.0115694	0.0106667	0.00618609	0.00707966	0.00618609	0.00440996	0.00530037	0.00618609
OL998602.1_Acipenser_stellatus	0.178666	0.168452	0.0767514	0.0738537	0.078415	0.0750016	0.0738537	0.0750016	0.0761541	0.0750016	0.0750016	0.0727104	0.0727104	0.00618609	0.00618884	0.0088684	0.00976833	0.00529685	0.00618884	0.00707966	0.00707966	0.0088684	0.00529685	0.00976833	0.00707966	0.00529685	0.00618884	0.00618884	0.00976833	0.00175708	0.00976833	0.00707966	0.00618884	0.00618884	0.00618884	0.0106667	0.00618884	0.0106667	0.00976634	0.00618884	0.007084	0.00618884	0.0035254	0.00352229	0.00618884	0.00618884
OL998601.1_Acipenser_stellatus	0.178427	0.16677	0.0781223	0.0737283	0.079792	0.0748739	0.0737283	0.0748739	0.0760241	0.0748739	0.0748739	0.0725873	0.0725873	0.0061857	0.00618609	0.008868	0.00976634	0.00529568	0.00618609	0.00707769	0.00707769	0.008868	0.00529568	0.00976634	0.00707769	0.00529568	0.00618609	0.00618609	0.00976634	0	0.00976634	0.00707769	0.00618609	0.00618609	0.00618609	0.0106679	0.00618609	0.0106679	0.00976674	0.00618609	0.00707966	0.00618609	0.00263852	0.00352424	0.00618609	0.00618609	0.00175708
OL998600.1_Acipenser_stellatus	0.177155	0.166986	0.0767514	0.0727104	0.078415	0.0738537	0.0727104	0.0738537	0.0750016	0.0738537	0.0738537	0.0715717	0.0715717	0.00529568	0.00529685	0.00797166	0.0088684	0.00440801	0.00529685	0.00618609	0.00618609	0.00797166	0.00440801	0.0088684	0.00618609	0.00440801	0.00529685	0.00529685	0.0088684	0.000877578	0.0088684	0.00618609	0.00529685	0.00529685	0.00529685	0.00976674	0.00529685	0.00976674	0.008868	0.00529685	0.00618884	0.00529685	0.00263969	0.00263969	0.00529685	0.00529685	0.000877963	0.000877578
OL998599.1_Acipenser_stellatus	0.177155	0.166986	0.0767514	0.0727104	0.078415	0.0738537	0.0727104	0.0738537	0.0750016	0.0738537	0.0738537	0.0715717	0.0715717	0.00529568	0.00529685	0.00797166	0.0088684	0.00440801	0.00529685	0.00618609	0.00618609	0.00797166	0.00440801	0.0088684	0.00618609	0.00440801	0.00529685	0.00529685	0.0088684	0.000877578	0.0088684	0.00618609	0.00529685	0.00529685	0.00529685	0.00976674	0.00529685	0.00976674	0.008868	0.00529685	0.00618884	0.00529685	0.00263969	0.00263969	0.00529685	0.00529685	0.000877963	0.000877578	0
OL998598.1_Acipenser_stellatus	0.177155	0.166986	0.0781223	0.0727104	0.079792	0.0738537	0.0727104	0.0738537	0.0750016	0.0738537	0.0738537	0.0715717	0.0715717	0.00529568	0.00529685	0.00797166	0.0088684	0.00440801	0.00529685	0.00618609	0.00618609	0.00797166	0.00440801	0.0088684	0.00618609	0.00440801	0.00529685	0.00529685	0.0088684	0.00263969	0.0088684	0.00618609	0.00529685	0.00529685	0.00529685	0.00976674	0.00529685	0.00976674	0.008868	0.00529685	0.00618884	0.00529685	0.00440801	0.00263969	0.00529685	0.0035254	0.00263852	0.00263969	0.00175747
OL998597.1_Acipenser_stellatus	0.171635	0.160159	0.0736611	0.0672938	0.0753032	0.068419	0.0672938	0.068419	0.0695487	0.068419	0.068419	0.0661731	0.0661731	0.00263852	0.00263969	0.00263852	0.00797641	0.00175708	0.00263969	0.00175747	0.00175747	0.00529568	0.00175708	0.00797641	0.00175747	0.00175708	0.00263969	0.00263969	0.00797641	0.00707769	0.00797641	0	0.00263969	0.00263969	0.00263969	0.0088684	0.000877578	0.0088684	0.00797284	0.00263969	0.0035254	0.000877578	0.00797284	0.0061857	0.00263969	0.00707769	0.00707966	0.00707769	0.00618609
OL998596.1_Acipenser_stellatus	0.179942	0.165313	0.0750236	0.0725873	0.0766718	0.0737283	0.0725873	0.0737283	0.0748739	0.0737283	0.0737283	0.0714508	0.0714508	0.0106775	0.0106858	0.0115726	0.0161452	0.00977947	0.0106858	0.00977271	0.00977271	0.0133918	0.00977947	0.0161452	0.00977271	0.00977947	0.0106858	0.0106858	0.0161452	0.00799062	0.0161452	0.00977271	0.0106858	0.0106858	0.0106858	0.0170467	0.00887634	0.0170467	0.0161342	0.0106858	0.0115954	0.00887634	0.00977947	0.00887634	0.0106858	0.0115954	0.00978861	0.00799062	0.00888386
OL998595.1_Acipenser_stellatus	0.177155	0.165525	0.0781223	0.0727104	0.079792	0.0738537	0.0727104	0.0738537	0.0750016	0.0738537	0.0738537	0.0715717	0.0715717	0.00529568	0.00529685	0.00797166	0.0088684	0.00440801	0.00529685	0.00618609	0.00618609	0.00797166	0.00440801	0.0088684	0.00618609	0.00440801	0.00529685	0.00529685	0.0088684	0.000877578	0.0088684	0.00618609	0.00529685	0.00529685	0.00529685	0.00976674	0.00529685	0.00976674	0.008868	0.00529685	0.00618884	0.00529685	0.00352229	0.00263969	0.00529685	0.00529685	0.00263852	0.000877578	0.00175747
OL998594.1_Acipenser_stellatus	0.175651	0.162625	0.0781223	0.0715717	0.079792	0.0727104	0.0715717	0.0727104	0.0738537	0.0727104	0.0727104	0.0704375	0.0704375	0.0044084	0.00440801	0.00707809	0.0088684	0.00440801	0.00529685	0.00529568	0.00529568	0.00707809	0.00352229	0.0088684	0.00529568	0.00352229	0.00440801	0.00440801	0.0088684	0.00440801	0.0088684	0.00529568	0.00440801	0.00440801	0.00440801	0.00976674	0.00440801	0.00976674	0.008868	0.00440801	0.00529685	0.00440801	0.00441425	0.0035254	0.00440801	0.00175708	0.00440996	0.00440801	0.00352268
OL998593.1_Acipenser_stellatus	0.175651	0.15975	0.0750236	0.0693078	0.0766718	0.0704375	0.0693078	0.0704375	0.0715717	0.0704375	0.0704375	0.0681827	0.0681827	0.00618609	0.00618884	0.00707809	0.0106715	0.00440801	0.00529685	0.00529568	0.00529568	0.0088684	0.00529685	0.0106715	0.00529568	0.00529685	0.00618884	0.00618884	0.0106715	0.00618884	0.0106715	0.00529568	0.00618884	0.00618884	0.00618884	0.0115698	0.00440801	0.0115698	0.0106679	0.00618884	0.007084	0.00440801	0.00620139	0.00530624	0.00618884	0.0035254	0.00619395	0.00618884	0.00530037
OL998592.1_Acipenser_stellatus	0.172893	0.162834	0.0752021	0.0694269	0.0768549	0.0705588	0.0694269	0.0705588	0.0716953	0.0705588	0.0705588	0.0682995	0.0682995	0.00263969	0.00263852	0.00529685	0.00797284	0.00352268	0.00440996	0.00352229	0.00352229	0.00529685	0.00175747	0.00797284	0.00352229	0.00175747	0.00263852	0.00263852	0.00797284	0.00352268	0.00797284	0.00352229	0.00263852	0.00263852	0.00263852	0.008868	0.00263852	0.008868	0.00797166	0.00263852	0.00352268	0.00263852	0.00440996	0.00263852	0.00263852	0.00352268	0.0035254	0.00352268	0.00263969
OL998591.1_Acipenser_stellatus	0.173361	0.161813	0.0752021	0.0674138	0.0768549	0.0685412	0.0674138	0.0685412	0.0696731	0.0685412	0.0685412	0.0662908	0.0662908	0.00175708	0	0.00440801	0.007084	0.00264317	0.00353045	0.00263969	0.00263969	0.00263969	0.000877963	0.007084	0.00263969	0.000877963	0.00175901	0.00175901	0.007084	0.00618609	0.007084	0.00263969	0.00175901	0.00175901	0	0.00797284	0.00175901	0.00797284	0.00707966	0.00175901	0.00264317	0.00175901	0.00707966	0.00529568	0	0.00618609	0.00618884	0.00618609	0.00529685
OL998590.1_Acipenser_stellatus	0.175887	0.162834	0.0752021	0.0716953	0.0768549	0.0728363	0.0716953	0.0728363	0.0739819	0.0728363	0.0728363	0.0705588	0.0705588	0.00798233	0.00799062	0.00887118	0.0115854	0.00530037	0.00619395	0.007084	0.007084	0.0106775	0.00709069	0.0115854	0.007084	0.00709069	0.00799062	0.00799062	0.0115854	0.00530037	0.0115854	0.007084	0.00799062	0.00799062	0.00799062	0.0124806	0.00619395	0.0124806	0.0115778	0.00799062	0.00889376	0.00619395	0.00709069	0.00530037	0.00799062	0.00799062	0.00530624	0.00530037	0.00441425
OL998589.1_Acipenser_stellatus	0.172893	0.162834	0.0736611	0.0694269	0.0753032	0.0705588	0.0694269	0.0705588	0.0716953	0.0705588	0.0705588	0.0682995	0.0682995	0.00440801	0.00440996	0.00529685	0.00977271	0.00352268	0.00440996	0.00352229	0.00352229	0.00707769	0.00352268	0.00977271	0.00352229	0.00352268	0.00440996	0.00440996	0.00977271	0.00352268	0.00977271	0.00352229	0.00440996	0.00440996	0.00440996	0.0106679	0.00263852	0.0106679	0.00976833	0.00440996	0.00530037	0.00263852	0.00440996	0.00263852	0.00440996	0.00530037	0.0035254	0.00352268	0.00263969
OL998588.1_Acipenser_stellatus	0.172893	0.162834	0.0736611	0.0694269	0.0753032	0.0705588	0.0694269	0.0705588	0.0716953	0.0705588	0.0705588	0.0682995	0.0682995	0.00440801	0.00440996	0.00529685	0.00977271	0.00352268	0.00440996	0.00352229	0.00352229	0.00707769	0.00352268	0.00977271	0.00352229	0.00352268	0.00440996	0.00440996	0.00977271	0.00352268	0.00977271	0.00352229	0.00440996	0.00440996	0.00440996	0.0106679	0.00263852	0.0106679	0.00976833	0.00440996	0.00530037	0.00263852	0.00440996	0.00263852	0.00440996	0.00530037	0.0035254	0.00352268	0.00263969
OL998587.1_Acipenser_stellatus	0.175887	0.162834	0.0752021	0.0716953	0.0768549	0.0728363	0.0716953	0.0728363	0.0739819	0.0728363	0.0728363	0.0705588	0.0705588	0.00798233	0.00799062	0.00887118	0.0115854	0.00530037	0.00619395	0.007084	0.007084	0.0106775	0.00709069	0.0115854	0.007084	0.00709069	0.00799062	0.00799062	0.0115854	0.00530037	0.0115854	0.007084	0.00799062	0.00799062	0.00799062	0.0124806	0.00619395	0.0124806	0.0115778	0.00799062	0.00889376	0.00619395	0.00709069	0.00530037	0.00799062	0.00799062	0.00530624	0.00530037	0.00441425
OL998586.1_Acipenser_stellatus	0.175887	0.165741	0.0752021	0.0705588	0.0768549	0.0716953	0.0705588	0.0716953	0.0728363	0.0716953	0.0716953	0.0694269	0.0694269	0.00440801	0.00263852	0.00707769	0.00977271	0.00530037	0.00619395	0.00529685	0.00529685	0.00529685	0.00352268	0.00977271	0.00529685	0.00352268	0.00440996	0.00440996	0.00977271	0.00352268	0.00977271	0.00529685	0.00440996	0.00440996	0.00263852	0.0106679	0.00440996	0.0106679	0.00976833	0.00440996	0.00530037	0.00440996	0.00440996	0.00263852	0.00263852	0.00530037	0.0035254	0.00352268	0.00263969
OL998585.1_Acipenser_stellatus	0.171635	0.1616	0.0752021	0.068419	0.0768549	0.0695487	0.068419	0.0695487	0.0706829	0.0695487	0.0695487	0.0672938	0.0672938	0.00352268	0.0035254	0.00352424	0.00887634	0.00263969	0.0035254	0.00263852	0.00263852	0.00618609	0.00263969	0.00887634	0.00263852	0.00263969	0.0035254	0.0035254	0.00887634	0.00797284	0.00887634	0.00263852	0.0035254	0.0035254	0.0035254	0.00976833	0.00175708	0.00976833	0.00887118	0.0035254	0.00441425	0.00175708	0.00887118	0.00707769	0.0035254	0.00797284	0.00797641	0.00797284	0.00707966
OL998584.1_Acipenser_stellatus	0.175651	0.165525	0.0765688	0.0715717	0.0782277	0.0727104	0.0715717	0.0727104	0.0738537	0.0727104	0.0727104	0.0704375	0.0704375	0.0044084	0.00440801	0.00707809	0.0088684	0.00440801	0.00529685	0.00529568	0.00529568	0.00707809	0.00352229	0.0088684	0.00529568	0.00352229	0.00440801	0.00440801	0.0088684	0.00263969	0.0088684	0.00529568	0.00440801	0.00440801	0.00440801	0.00976674	0.00440801	0.00976674	0.008868	0.00440801	0.00529685	0.00440801	0.00263969	0.00175708	0.00440801	0.0035254	0.00263852	0.00263969	0.00175747
OL998583.1_Acipenser_stellatus	0.17692	0.16677	0.0748501	0.0703189	0.0764937	0.0714508	0.0703189	0.0714508	0.0725873	0.0714508	0.0714508	0.0691915	0.0691915	0.00707769	0.00707966	0.00797285	0.0115726	0.00529568	0.00618609	0.0061857	0.0061857	0.00976634	0.00618609	0.0115726	0.0061857	0.00618609	0.00707966	0.00707966	0.0115726	0.00529568	0.0115726	0.0061857	0.00707966	0.00707966	0.00707966	0.0124741	0.00529568	0.0124741	0.0115698	0.00707966	0.00797641	0.00529568	0.00619395	0.00352268	0.00707966	0.00709069	0.00529685	0.00529568	0.00440801
OL998582.1_Acipenser_stellatus	0.171868	0.160369	0.0752021	0.0674138	0.0768549	0.0685412	0.0674138	0.0685412	0.0696731	0.0685412	0.0685412	0.0662908	0.0662908	0.000877578	0.000877963	0.00352229	0.00618884	0.00175901	0.00264317	0.00175708	0.00175708	0.00352229	0	0.00618884	0.00175708	0	0.000877963	0.000877963	0.00618884	0.00529568	0.00618884	0.00175708	0.000877963	0.000877963	0.000877963	0.00707769	0.000877963	0.00707769	0.00618609	0.000877963	0.00175901	0.000877963	0.00618609	0.0044084	0.000877963	0.00529568	0.00529685	0.00529568	0.00440801
OL998581.1_Acipenser_stellatus	0.175887	0.164284	0.0765688	0.0705588	0.0782277	0.0716953	0.0705588	0.0716953	0.0728363	0.0716953	0.0716953	0.0694269	0.0694269	0.00529685	0.00530037	0.0061857	0.00977271	0.00352268	0.00263852	0.00440801	0.00440801	0.00797284	0.00440996	0.00977271	0.00440801	0.00440996	0.00530037	0.00530037	0.00977271	0.0088684	0.00977271	0.00440801	0.00530037	0.00530037	0.00530037	0.0106679	0.00352268	0.0106679	0.00976833	0.00530037	0.00619395	0.00352268	0.00977947	0.00707966	0.00530037	0.00887634	0.00707769	0.0088684	0.00797284
OL998580.1_Acipenser_stellatus	0.175651	0.165525	0.0765688	0.0715717	0.0782277	0.0727104	0.0715717	0.0727104	0.0738537	0.0727104	0.0727104	0.0704375	0.0704375	0.0044084	0.00440801	0.00707809	0.0088684	0.00440801	0.00529685	0.00529568	0.00529568	0.00707809	0.00352229	0.0088684	0.00529568	0.00352229	0.00440801	0.00440801	0.0088684	0.00263969	0.0088684	0.00529568	0.00440801	0.00440801	0.00440801	0.00976674	0.00440801	0.00976674	0.008868	0.00440801	0.00529685	0.00440801	0.00263969	0.00175708	0.00440801	0.0035254	0.00263852	0.00263969	0.00175747
OL998579.1_Acipenser_stellatus	0.171635	0.1616	0.0752021	0.068419	0.0768549	0.0695487	0.068419	0.0695487	0.0706829	0.0695487	0.0695487	0.0672938	0.0672938	0.00352268	0.0035254	0.00352424	0.00887634	0.00263969	0.0035254	0.00263852	0.00263852	0.00618609	0.00263969	0.00887634	0.00263852	0.00263969	0.0035254	0.0035254	0.00887634	0.00797284	0.00887634	0.00263852	0.0035254	0.0035254	0.0035254	0.00976833	0.00175708	0.00976833	0.00887118	0.0035254	0.00441425	0.00175708	0.00887118	0.00707769	0.0035254	0.00797284	0.00797641	0.00797284	0.00707966
OL998578.1_Acipenser_stellatus	0.172893	0.162834	0.0736611	0.0694269	0.0753032	0.0705588	0.0694269	0.0705588	0.0716953	0.0705588	0.0705588	0.0682995	0.0682995	0.00440801	0.00440996	0.00529685	0.00977271	0.00352268	0.00440996	0.00352229	0.00352229	0.00707769	0.00352268	0.00977271	0.00352229	0.00352268	0.00440996	0.00440996	0.00977271	0.00352268	0.00977271	0.00352229	0.00440996	0.00440996	0.00440996	0.0106679	0.00263852	0.0106679	0.00976833	0.00440996	0.00530037	0.00263852	0.00440996	0.00263852	0.00440996	0.00530037	0.0035254	0.00352268	0.00263969
OL998577.1_Acipenser_stellatus	0.174154	0.162625	0.0763911	0.0693078	0.0780453	0.0704375	0.0693078	0.0704375	0.0715717	0.0704375	0.0704375	0.0681827	0.0681827	0.0044084	0.00440801	0.00707809	0.0088684	0.00440801	0.00529685	0.00529568	0.00529568	0.00707809	0.00352229	0.0088684	0.00529568	0.00352229	0.00440801	0.00440801	0.0088684	0.00797285	0.0088684	0.00529568	0.00440801	0.00440801	0.00440801	0.00976674	0.00440801	0.00976674	0.008868	0.00440801	0.00529685	0.00440801	0.00707769	0.0061857	0.00440801	0.0061857	0.00797166	0.00797285	0.00707809
OL998576.1_Acipenser_stellatus	0.173125	0.1616	0.0765688	0.068419	0.0782277	0.0695487	0.068419	0.0695487	0.0706829	0.0695487	0.0695487	0.0672938	0.0672938	0.00175747	0.00175708	0.0044084	0.00618609	0.00175708	0.00263969	0.00263852	0.00263852	0.0044084	0.000877578	0.00618609	0.00263852	0.000877578	0.00175708	0.00175708	0.00618609	0.00529685	0.00618609	0.00263852	0.00175708	0.00175708	0.00175708	0.00707809	0.00175708	0.00707809	0.0061857	0.00175708	0.00263969	0.00175708	0.00529685	0.00440801	0.00175708	0.00440801	0.00529568	0.00529685	0.0044084
OL998575.1_Acipenser_stellatus	0.175887	0.165741	0.0752021	0.0694269	0.0768549	0.0705588	0.0694269	0.0705588	0.0716953	0.0705588	0.0705588	0.0682995	0.0682995	0.00263969	0.00440996	0.00440801	0.00977271	0.00530037	0.00619395	0.00529685	0.00529685	0.00529685	0.00352268	0.00977271	0.00529685	0.00352268	0.00440996	0.00440996	0.00977271	0.0088684	0.00977271	0.00529685	0.00440996	0.00440996	0.00440996	0.0106679	0.00440996	0.0106679	0.00976833	0.00440996	0.00530037	0.00440996	0.00976833	0.00797166	0.00440996	0.0088684	0.00887118	0.0088684	0.00797284
OL998574.1_Acipenser_stellatus	0.173125	0.1616	0.0752021	0.068419	0.0768549	0.0695487	0.068419	0.0695487	0.0706829	0.0695487	0.0695487	0.0672938	0.0672938	0	0.00175708	0.00263852	0.00707966	0.00263969	0.0035254	0.00263852	0.00263852	0.00263852	0.000877578	0.00707966	0.00263852	0.000877578	0.00175708	0.00175708	0.00707966	0.0061857	0.00707966	0.00263852	0.00175708	0.00175708	0.00175708	0.00797166	0.00175708	0.00797166	0.00707769	0.00175708	0.00263969	0.00175708	0.00707769	0.00529685	0.00175708	0.0061857	0.00618609	0.0061857	0.00529568
OL998573.1_Acipenser_stellatus	0.168901	0.160369	0.0736611	0.0674138	0.0753032	0.0685412	0.0674138	0.0685412	0.0696731	0.0685412	0.0685412	0.0662908	0.0662908	0.00263969	0.00264317	0.00352229	0.00798233	0.00175901	0.00264317	0.00175708	0.00175708	0.00529685	0.00175901	0.00798233	0.00175708	0.00175901	0.000877963	0.000877963	0.00798233	0.00707966	0.00798233	0.00175708	0.00264317	0.00264317	0.00264317	0.00887118	0.000877963	0.00887118	0.00797641	0.00264317	0.00353045	0.000877963	0.00797641	0.00618609	0.00264317	0.00707966	0.007084	0.00707966	0.00618884
OL998572.1_Acipenser_stellatus	0.168901	0.160369	0.0736611	0.0674138	0.0753032	0.0685412	0.0674138	0.0685412	0.0696731	0.0685412	0.0685412	0.0662908	0.0662908	0.00263969	0.00264317	0.00352229	0.00798233	0.00175901	0.00264317	0.00175708	0.00175708	0.00529685	0.00175901	0.00798233	0.00175708	0.00175901	0.000877963	0.000877963	0.00798233	0.00707966	0.00798233	0.00175708	0.00264317	0.00264317	0.00264317	0.00887118	0.000877963	0.00887118	0.00797641	0.00264317	0.00353045	0.000877963	0.00797641	0.00618609	0.00264317	0.00707966	0.007084	0.00707966	0.00618884
OL998571.1_Acipenser_stellatus	0.171635	0.160159	0.0750236	0.0672938	0.0766718	0.068419	0.0672938	0.068419	0.0695487	0.068419	0.068419	0.0661731	0.0661731	0.00263852	0.00263969	0.00352424	0.00707966	0.000877578	0.00175708	0.00175747	0.00175747	0.00529568	0.00175708	0.00707966	0.00175747	0.00175708	0.00263969	0.00263969	0.00707966	0.0061857	0.00707966	0.00175747	0.00263969	0.00263969	0.00263969	0.00797166	0.000877578	0.00797166	0.00707769	0.00263969	0.0035254	0.000877578	0.007084	0.00440801	0.00263969	0.00618884	0.00618609	0.0061857	0.00529568
OL998570.1_Acipenser_stellatus	0.172893	0.162834	0.0765688	0.0694269	0.0782277	0.0705588	0.0694269	0.0705588	0.0716953	0.0705588	0.0705588	0.0682995	0.0682995	0.00263969	0.00263852	0.00529685	0.00797284	0.00352268	0.00440996	0.00352229	0.00352229	0.00529685	0.00175747	0.00797284	0.00352229	0.00175747	0.00175747	0.00175747	0.00797284	0.00707809	0.00797284	0.00352229	0.00263852	0.00263852	0.00263852	0.008868	0.00263852	0.008868	0.00797166	0.00263852	0.00352268	0.00263852	0.00797166	0.00618767	0.00263852	0.00707809	0.00707769	0.00707809	0.0061857
OL998569.1_Acipenser_stellatus	0.174622	0.160159	0.0750236	0.0672938	0.0766718	0.068419	0.0672938	0.068419	0.0695487	0.068419	0.068419	0.0661731	0.0661731	0.00263852	0.00263969	0.00529568	0.00797641	0.0035254	0.00441425	0.00352268	0.00352268	0.00529568	0.00175708	0.00797641	0.00352268	0.00175708	0.00263969	0.00263969	0.00797641	0.00707769	0.00797641	0.00352268	0.00263969	0.00263969	0.00263969	0.0088684	0.00263969	0.0088684	0.00797284	0.00263969	0.0035254	0.00263969	0.00797284	0.0061857	0.00263969	0.00707769	0.00707966	0.00707769	0.00618609
OL998568.1_Acipenser_stellatus	0.171406	0.159953	0.0721283	0.0671765	0.0737599	0.0682995	0.0671765	0.0682995	0.0694269	0.0682995	0.0682995	0.066058	0.066058	0.00263969	0.00440996	0.00352229	0.00977271	0.00352268	0.00440996	0.00352229	0.00352229	0.00529685	0.00352268	0.00977271	0.00352229	0.00352268	0.00440996	0.00440996	0.00977271	0.0088684	0.00977271	0.00352229	0.00440996	0.00440996	0.00440996	0.0106679	0.00263852	0.0106679	0.00976833	0.00440996	0.00530037	0.00263852	0.00976833	0.00797166	0.00440996	0.0088684	0.00887118	0.0088684	0.00797284
OL998567.1_Acipenser_stellatus	0.177394	0.165741	0.0779404	0.0694269	0.0796054	0.0705588	0.0694269	0.0705588	0.0716953	0.0705588	0.0705588	0.0682995	0.0682995	0.00618884	0.00619395	0.00707769	0.0115854	0.00530037	0.00619395	0.00529685	0.00529685	0.00887118	0.00530037	0.0115854	0.00529685	0.00530037	0.00619395	0.00619395	0.0115854	0.0106715	0.0115854	0.00529685	0.00619395	0.00619395	0.00619395	0.0124806	0.00440996	0.0124806	0.0115778	0.00619395	0.00619395	0.00440996	0.0115778	0.00976833	0.00619395	0.0106715	0.0106775	0.0106715	0.00977271
OL998566.1_Acipenser_stellatus	0.171868	0.160369	0.0721283	0.0651723	0.0737599	0.0662908	0.0651723	0.0662908	0.0674138	0.0662908	0.0662908	0.0640582	0.0640582	0.00263969	0.00264317	0.00352229	0.00798233	0.00175901	0.00264317	0.00175708	0.00175708	0.00529685	0.00175901	0.00798233	0.00175708	0.00175901	0.00264317	0.00264317	0.00798233	0.00707966	0.00798233	0.00175708	0.00264317	0.00264317	0.00264317	0.00887118	0.000877963	0.00887118	0.00797641	0.00264317	0.00353045	0.000877963	0.00797641	0.00618609	0.00264317	0.00707966	0.007084	0.00707966	0.00618884
OL998565.1_Acipenser_stellatus	0.178666	0.166986	0.0779404	0.0704375	0.0796054	0.0715717	0.0704375	0.0715717	0.0727104	0.0715717	0.0715717	0.0693078	0.0693078	0.00707966	0.007084	0.00797166	0.0124874	0.00618884	0.007084	0.00618609	0.00618609	0.00976833	0.00618884	0.0124874	0.00618609	0.00618884	0.007084	0.007084	0.0124874	0.00977271	0.0124874	0.00618609	0.007084	0.007084	0.007084	0.0133858	0.00529685	0.0133858	0.0124806	0.007084	0.007084	0.00529685	0.0106775	0.0106679	0.007084	0.0115726	0.00977947	0.00977271	0.00887634
OL998564.1_Acipenser_stellatus	0.171868	0.160369	0.0752021	0.0674138	0.0768549	0.0685412	0.0674138	0.0685412	0.0696731	0.0685412	0.0685412	0.0662908	0.0662908	0.000877578	0.000877963	0.00352229	0.00618884	0.00175901	0.00264317	0.00175708	0.00175708	0.00352229	0	0.00618884	0.00175708	0	0.000877963	0.000877963	0.00618884	0.00529568	0.00618884	0.00175708	0.000877963	0.000877963	0.000877963	0.00707769	0.000877963	0.00707769	0.00618609	0.000877963	0.00175901	0.000877963	0.00618609	0.0044084	0.000877963	0.00529568	0.00529685	0.00529568	0.00440801
OL998563.1_Acipenser_stellatus	0.177155	0.165525	0.0794981	0.0715717	0.081174	0.0727104	0.0715717	0.0727104	0.0738537	0.0727104	0.0727104	0.0704375	0.0704375	0.00529568	0.00352229	0.00797166	0.00976833	0.00529685	0.00618884	0.00618609	0.00618609	0.00618767	0.00440801	0.00976833	0.00618609	0.00440801	0.00529685	0.00529685	0.00976833	0.008868	0.00976833	0.00618609	0.00529685	0.00529685	0.00352229	0.00976674	0.00529685	0.00976674	0.00976634	0.00529685	0.00618884	0.00529685	0.00977271	0.00707769	0.00352229	0.00887118	0.0088684	0.008868	0.00797166
OL998562.1_Acipenser_stellatus	0.170381	0.158932	0.0736611	0.0662908	0.0753032	0.0674138	0.0662908	0.0674138	0.0685412	0.0674138	0.0674138	0.0651723	0.0651723	0.00175708	0.00175901	0.00263969	0.007084	0.000877963	0.00175901	0.000877578	0.000877578	0.00440801	0.000877963	0.007084	0.000877578	0.000877963	0.00175901	0.00175901	0.007084	0.00618609	0.007084	0.000877578	0.00175901	0.00175901	0.00175901	0.00797284	0	0.00797284	0.00707966	0.00175901	0.00264317	0	0.00707966	0.00529568	0.00175901	0.00618609	0.00618884	0.00618609	0.00529685
OL998561.1_Acipenser_stellatus	0.177155	0.165525	0.0752021	0.0704375	0.0768549	0.0715717	0.0704375	0.0715717	0.0727104	0.0715717	0.0715717	0.0693078	0.0693078	0.00263852	0.00263969	0.00529568	0.00976833	0.00529685	0.00618884	0.00529568	0.00529568	0	0.00352229	0.00976833	0.00529568	0.00352229	0.00440801	0.00440801	0.00976833	0.008868	0.00976833	0.00529568	0.00440801	0.00440801	0.00263969	0.0106667	0.00440801	0.0106667	0.00976634	0.00440801	0.00529685	0.00440801	0.00976634	0.00797285	0.00263969	0.008868	0.0088684	0.008868	0.00797166
OL998560.1_Acipenser_stellatus	0.174386	0.162834	0.0748501	0.0671765	0.0764937	0.0682995	0.0671765	0.0682995	0.0694269	0.0682995	0.0682995	0.066058	0.066058	0.00440801	0.00440996	0.00529685	0.00887118	0.00263852	0.00352268	0.00352229	0.00352229	0.00707769	0.00352268	0.00887118	0.00352229	0.00352268	0.00440996	0.00440996	0.00887118	0.00797166	0.00887118	0.00352229	0.00440996	0.00440996	0.00440996	0.00976634	0.00263852	0.00976634	0.0088684	0.00440996	0.00530037	0.00263852	0.00887634	0.00618609	0.00440996	0.00797641	0.00797284	0.00797166	0.00707769
OL998559.1_Acipenser_stellatus	0.175651	0.164072	0.0750236	0.0704375	0.0766718	0.0715717	0.0704375	0.0715717	0.0727104	0.0715717	0.0715717	0.0693078	0.0693078	0.00529568	0.00529685	0.00618767	0.0106715	0.00440801	0.00529685	0.00263852	0.00263852	0.00797166	0.00440801	0.0106715	0.00263852	0.00440801	0.00529685	0.00529685	0.0106715	0.00976634	0.0106715	0.0044084	0.00529685	0.00529685	0.00529685	0.0115698	0.00352229	0.0115698	0.0106679	0.00529685	0.00618884	0.00352229	0.0106679	0.008868	0.00529685	0.00976634	0.00976833	0.00976634	0.0088684
OL998558.1_Acipenser_stellatus	0.171868	0.160369	0.0736611	0.0674138	0.0753032	0.0685412	0.0674138	0.0685412	0.0696731	0.0685412	0.0685412	0.0662908	0.0662908	0.00263969	0.00264317	0.00352229	0.00798233	0.00175901	0.00264317	0.00175708	0.00175708	0.00529685	0.00175901	0.00798233	0.00175708	0.00175901	0.00264317	0.00264317	0.00798233	0.00707966	0.00798233	0.00175708	0.00264317	0.00264317	0.00264317	0.00887118	0.000877963	0.00887118	0.00797641	0.00264317	0.00353045	0.000877963	0.00797641	0.00618609	0.00264317	0.00707966	0.007084	0.00707966	0.00618884
OL998557.1_Acipenser_stellatus	0.174862	0.163263	0.0752021	0.0696731	0.0768549	0.0708096	0.0696731	0.0708096	0.0719506	0.0708096	0.0708096	0.0685412	0.0685412	0.00441425	0.00442087	0.00529685	0.00978861	0.00353045	0.00442087	0.0035254	0.0035254	0.007084	0.00353045	0.00978861	0.0035254	0.00353045	0.00442087	0.00442087	0.00978861	0.00887634	0.00978861	0.0035254	0.00442087	0.00442087	0.00442087	0.00977271	0.00264317	0.00977271	0.00887634	0.00442087	0.00531444	0.00264317	0.00977947	0.00797641	0.00442087	0.00887634	0.00888386	0.00887634	0.00798233
OL998556.1_Acipenser_stellatus	0.170381	0.158932	0.0736611	0.0662908	0.0753032	0.0674138	0.0662908	0.0674138	0.0685412	0.0674138	0.0674138	0.0651723	0.0651723	0.00175708	0.00175901	0.00263969	0.007084	0.000877963	0.00175901	0.000877578	0.000877578	0.00440801	0.000877963	0.007084	0.000877578	0.000877963	0.00175901	0.00175901	0.007084	0.00618609	0.007084	0.000877578	0.00175901	0.00175901	0.00175901	0.00797284	0	0.00797284	0.00707966	0.00175901	0.00264317	0	0.00707966	0.00529568	0.00175901	0.00618609	0.00618884	0.00618609	0.00529685
OL998555.1_Acipenser_stellatus	0.170381	0.158932	0.0736611	0.0662908	0.0753032	0.0674138	0.0662908	0.0674138	0.0685412	0.0674138	0.0674138	0.0651723	0.0651723	0.00175708	0.00175901	0.00263969	0.007084	0.000877963	0.00175901	0.000877578	0.000877578	0.00440801	0.000877963	0.007084	0.000877578	0.000877963	0.00175901	0.00175901	0.007084	0.00618609	0.007084	0.000877578	0.00175901	0.00175901	0.00175901	0.00797284	0	0.00797284	0.00707966	0.00175901	0.00264317	0	0.00707966	0.00529568	0.00175901	0.00618609	0.00618884	0.00618609	0.00529685
OL998554.1_Acipenser_stellatus	0.173125	0.1616	0.0765688	0.068419	0.0782277	0.0695487	0.068419	0.0695487	0.0706829	0.0695487	0.0695487	0.0672938	0.0672938	0.00175747	0.00175708	0.0044084	0.00618609	0.00175708	0.00263969	0.00263852	0.00263852	0.0044084	0.000877578	0.00618609	0.00263852	0.000877578	0.00175708	0.00175708	0.00618609	0.00529685	0.00618609	0.00263852	0.00175708	0.00175708	0.00175708	0.00707809	0.00175708	0.00707809	0.0061857	0.00175708	0.00263969	0.00175708	0.00618884	0.00352229	0.00175708	0.00529685	0.00529568	0.00529685	0.0044084
OL998553.1_Acipenser_stellatus	0.171635	0.163047	0.0674208	0.0606353	0.0690167	0.0617342	0.0606353	0.0617342	0.0628373	0.0617342	0.0617342	0.0595408	0.0595408	0.00799062	0.00800126	0.00887634	0.0125083	0.00620139	0.00709973	0.00709069	0.00709069	0.0106858	0.00709973	0.0125083	0.00709069	0.00709973	0.00800126	0.00800126	0.0125083	0.0115854	0.0125083	0.00709069	0.00800126	0.00800126	0.00800126	0.0134003	0.00620139	0.0134003	0.0124967	0.00800126	0.008906	0.00620139	0.00978861	0.0106966	0.00800126	0.00888386	0.0115954	0.0115854	0.0106858
OL998552.1_Acipenser_stellatus	0.173361	0.161813	0.0767514	0.0685412	0.0753032	0.0696731	0.0685412	0.0696731	0.0708096	0.0696731	0.0696731	0.0674138	0.0674138	0.00175708	0.00175901	0.00440801	0.007084	0.00264317	0.00353045	0.00263969	0.00263969	0.00440801	0.000877963	0.007084	0.00263969	0.000877963	0.00175901	0.00175901	0.007084	0.00618609	0.007084	0.00263969	0.00175901	0.00175901	0.00175901	0.00797284	0.00175901	0.00797284	0.00707966	0.00175901	0.00264317	0.00175901	0.00707966	0.00529568	0.00175901	0.00618609	0.00618884	0.00618609	0.00529685
OL998551.1_Acipenser_stellatus	0.171868	0.157501	0.0736611	0.0674138	0.0753032	0.0685412	0.0674138	0.0685412	0.0696731	0.0685412	0.0685412	0.0662908	0.0662908	0.00441425	0.00442087	0.00529685	0.00978861	0.00353045	0.00442087	0.0035254	0.0035254	0.007084	0.00353045	0.00978861	0.0035254	0.00353045	0.00442087	0.00442087	0.00978861	0.00887634	0.00978861	0.0035254	0.00442087	0.00442087	0.00442087	0.0106775	0.00264317	0.0106775	0.00977947	0.00442087	0.00531444	0.00264317	0.00977947	0.00797641	0.00442087	0.00887634	0.00888386	0.00887634	0.00798233
OL998550.1_Acipenser_stellatus	0.171868	0.160369	0.0752021	0.0674138	0.0768549	0.0685412	0.0674138	0.0685412	0.0696731	0.0685412	0.0685412	0.0662908	0.0662908	0.000877578	0.000877963	0.00352229	0.00618884	0.00175901	0.00264317	0.00175708	0.00175708	0.00352229	0	0.00618884	0.00175708	0	0.000877963	0.000877963	0.00618884	0.00529568	0.00618884	0.00175708	0.000877963	0.000877963	0.000877963	0.00707769	0.000877963	0.00707769	0.00618609	0.000877963	0.00175901	0.000877963	0.00618609	0.0044084	0.000877963	0.00529568	0.00529685	0.00529568	0.00440801
OL998549.1_Acipenser_stellatus	0.171868	0.160369	0.0752021	0.0674138	0.0768549	0.0685412	0.0674138	0.0685412	0.0696731	0.0685412	0.0685412	0.0662908	0.0662908	0.000877578	0.000877963	0.00352229	0.00618884	0.00175901	0.00264317	0.00175708	0.00175708	0.00352229	0	0.00618884	0.00175708	0	0.000877963	0.000877963	0.00618884	0.00529568	0.00618884	0.00175708	0.000877963	0.000877963	0.000877963	0.00707769	0.000877963	0.00707769	0.00618609	0.000877963	0.00175901	0.000877963	0.00618609	0.0044084	0.000877963	0.00529568	0.00529685	0.00529568	0.00440801
OL998548.1_Acipenser_stellatus	0.170381	0.158932	0.0736611	0.0662908	0.0753032	0.0674138	0.0662908	0.0674138	0.0685412	0.0674138	0.0674138	0.0651723	0.0651723	0.00175708	0.00175901	0.00263969	0.007084	0.000877963	0.00175901	0.000877578	0.000877578	0.00440801	0.000877963	0.007084	0.000877578	0.000877963	0.00175901	0.00175901	0.007084	0.00618609	0.007084	0.000877578	0.00175901	0.00175901	0.00175901	0.00797284	0	0.00797284	0.00707966	0.00175901	0.00264317	0	0.00707966	0.00529568	0.00175901	0.00618609	0.00618884	0.00618609	0.00529685
OL998547.1_Acipenser_stellatus	0.171868	0.160369	0.0752021	0.0674138	0.0768549	0.0685412	0.0674138	0.0685412	0.0696731	0.0685412	0.0685412	0.0662908	0.0662908	0.000877578	0.000877963	0.00352229	0.00618884	0.00175901	0.00264317	0.00175708	0.00175708	0.00352229	0	0.00618884	0.00175708	0	0.000877963	0.000877963	0.00618884	0.00529568	0.00618884	0.00175708	0.000877963	0.000877963	0.000877963	0.00707769	0.000877963	0.00707769	0.00618609	0.000877963	0.00175901	0.000877963	0.00618609	0.0044084	0.000877963	0.00529568	0.00529685	0.00529568	0.00440801
OL998546.1_Acipenser_stellatus	0.170381	0.158932	0.0736611	0.0662908	0.0753032	0.0674138	0.0662908	0.0674138	0.0685412	0.0674138	0.0674138	0.0651723	0.0651723	0.00175708	0.00175901	0.00263969	0.007084	0.000877963	0.00175901	0.000877578	0.000877578	0.00440801	0.000877963	0.007084	0.000877578	0.000877963	0.00175901	0.00175901	0.007084	0.00618609	0.007084	0.000877578	0.00175901	0.00175901	0.00175901	0.00797284	0	0.00797284	0.00707966	0.00175901	0.00264317	0	0.00707966	0.00529568	0.00175901	0.00618609	0.00618884	0.00618609	0.00529685
OL998545.1_Acipenser_stellatus	0.173361	0.161813	0.0767514	0.0685412	0.078415	0.0696731	0.0685412	0.0696731	0.0708096	0.0696731	0.0696731	0.0674138	0.0674138	0.00175708	0.00175901	0.00440801	0.007084	0.00264317	0.00353045	0.00263969	0.00263969	0.00440801	0.000877963	0.007084	0.00263969	0.000877963	0.00175901	0.00175901	0.007084	0.00618609	0.007084	0.00263969	0.00175901	0.00175901	0.00175901	0.00797284	0.00175901	0.00797284	0.00707966	0.00175901	0.00264317	0.00175901	0.00707966	0.00529568	0.00175901	0.00618609	0.00618884	0.00618609	0.00529685
OL998544.1_Acipenser_stellatus	0.171868	0.160369	0.0752021	0.0674138	0.0768549	0.0685412	0.0674138	0.0685412	0.0696731	0.0685412	0.0685412	0.0662908	0.0662908	0.000877578	0.000877963	0.00352229	0.00618884	0.00175901	0.00264317	0.00175708	0.00175708	0.00352229	0	0.00618884	0.00175708	0	0.000877963	0.000877963	0.00618884	0.00529568	0.00618884	0.00175708	0.000877963	0.000877963	0.000877963	0.00707769	0.000877963	0.00707769	0.00618609	0.000877963	0.00175901	0.000877963	0.00618609	0.0044084	0.000877963	0.00529568	0.00529685	0.00529568	0.00440801
OL998543.1_Acipenser_stellatus	0.171868	0.160369	0.0752021	0.0674138	0.0768549	0.0685412	0.0674138	0.0685412	0.0696731	0.0685412	0.0685412	0.0662908	0.0662908	0.000877578	0.000877963	0.00352229	0.00618884	0.00175901	0.00264317	0.00175708	0.00175708	0.00352229	0	0.00618884	0.00175708	0	0.000877963	0.000877963	0.00618884	0.00529568	0.00618884	0.00175708	0.000877963	0.000877963	0.000877963	0.00707769	0.000877963	0.00707769	0.00618609	0.000877963	0.00175901	0.000877963	0.00618609	0.0044084	0.000877963	0.00529568	0.00529685	0.00529568	0.00440801
OL998542.1_Acipenser_stellatus	0.171868	0.160369	0.0752021	0.0674138	0.0768549	0.0685412	0.0674138	0.0685412	0.0696731	0.0685412	0.0685412	0.0662908	0.0662908	0.00263969	0.00264317	0.00352229	0.00798233	0.00175901	0.00264317	0.00175708	0.00175708	0.00529685	0.00175901	0.00798233	0.00175708	0.00175901	0.00264317	0.00264317	0.00798233	0.00707966	0.00798233	0.00175708	0.00264317	0.00264317	0.00264317	0.00887118	0.000877963	0.00887118	0.00797641	0.00264317	0.00353045	0.000877963	0.00797641	0.00618609	0.00264317	0.00707966	0.007084	0.00707966	0.00618884
OL998541.1_Acipenser_stellatus	0.173361	0.161813	0.0767514	0.0685412	0.078415	0.0696731	0.0685412	0.0696731	0.0708096	0.0696731	0.0696731	0.0674138	0.0674138	0.00175708	0.00175901	0.00440801	0.007084	0.00264317	0.00353045	0.00263969	0.00263969	0.00440801	0.000877963	0.007084	0.00263969	0.000877963	0.00175901	0.00175901	0.007084	0.00618609	0.007084	0.00263969	0.00175901	0.00175901	0.00175901	0.00797284	0.00175901	0.00797284	0.00707966	0.00175901	0.00264317	0.00175901	0.00707966	0.00529568	0.00175901	0.00618609	0.00618884	0.00618609	0.00529685
OL998540.1_Acipenser_stellatus	0.170381	0.158932	0.0736611	0.0662908	0.0753032	0.0674138	0.0662908	0.0674138	0.0685412	0.0674138	0.0674138	0.0651723	0.0651723	0.00175708	0.00175901	0.00263969	0.007084	0.000877963	0.00175901	0.000877578	0.000877578	0.00440801	0.000877963	0.007084	0.000877578	0.000877963	0.00175901	0.00175901	0.007084	0.00618609	0.007084	0.000877578	0.00175901	0.00175901	0.00175901	0.00797284	0	0.00797284	0.00707966	0.00175901	0.00264317	0	0.00707966	0.00529568	0.00175901	0.00618609	0.00618884	0.00618609	0.00529685
OL998539.1_Acipenser_stellatus	0.173125	0.1616	0.0765688	0.068419	0.0782277	0.0695487	0.068419	0.0695487	0.0706829	0.0695487	0.0695487	0.0672938	0.0672938	0.00175747	0.00175708	0.0044084	0.00707966	0.00263969	0.0035254	0.00263852	0.00263852	0.0044084	0.000877578	0.00707966	0.00263852	0.000877578	0.00175708	0.00175708	0.00707966	0.0061857	0.00707966	0.00263852	0.00175708	0.00175708	0.00175708	0.00797166	0.00175708	0.00797166	0.00707769	0.00175708	0.00263969	0.00175708	0.00707769	0.00529685	0.00175708	0.0061857	0.00618609	0.0061857	0.00529568
OL998538.1_Acipenser_stellatus	0.173125	0.1616	0.0765688	0.068419	0.0782277	0.0695487	0.068419	0.0695487	0.0706829	0.0695487	0.0695487	0.0672938	0.0672938	0.00175747	0.00175708	0.0044084	0.00707966	0.00263969	0.0035254	0.00263852	0.00263852	0.0044084	0.000877578	0.00707966	0.00263852	0.000877578	0.00175708	0.00175708	0.00707966	0.0061857	0.00707966	0.00263852	0.00175708	0.00175708	0.00175708	0.00797166	0.00175708	0.00797166	0.00707769	0.00175708	0.00263969	0.00175708	0.00707769	0.00529685	0.00175708	0.0061857	0.00618609	0.0061857	0.00529568
OL998537.1_Acipenser_stellatus	0.171868	0.160369	0.0752021	0.0674138	0.0768549	0.0685412	0.0674138	0.0685412	0.0696731	0.0685412	0.0685412	0.0662908	0.0662908	0.00263969	0.00264317	0.00352229	0.00798233	0.00175901	0.00264317	0.00175708	0.00175708	0.00529685	0.00175901	0.00798233	0.00175708	0.00175901	0.00264317	0.00264317	0.00798233	0.00707966	0.00798233	0.00175708	0.00264317	0.00264317	0.00264317	0.00887118	0.000877963	0.00887118	0.00797641	0.00264317	0.00353045	0.000877963	0.00797641	0.00618609	0.00264317	0.00707966	0.007084	0.00707966	0.00618884
OL998536.1_Acipenser_stellatus	0.171868	0.160369	0.0752021	0.0674138	0.0768549	0.0685412	0.0674138	0.0685412	0.0696731	0.0685412	0.0685412	0.0662908	0.0662908	0.000877578	0.000877963	0.00352229	0.00618884	0.00175901	0.00264317	0.00175708	0.00175708	0.00352229	0	0.00618884	0.00175708	0	0.000877963	0.000877963	0.00618884	0.00529568	0.00618884	0.00175708	0.000877963	0.000877963	0.000877963	0.00707769	0.000877963	0.00707769	0.00618609	0.000877963	0.00175901	0.000877963	0.00618609	0.0044084	0.000877963	0.00529568	0.00529685	0.00529568	0.00440801
OL998535.1_Acipenser_stellatus	0.170381	0.158932	0.0736611	0.0662908	0.0753032	0.0674138	0.0662908	0.0674138	0.0685412	0.0674138	0.0674138	0.0651723	0.0651723	0.00175708	0.00175901	0.00440801	0.007084	0.00264317	0.00353045	0.00263969	0.00263969	0.00440801	0.000877963	0.007084	0.00263969	0.000877963	0.00175901	0.00175901	0.007084	0.00618609	0.007084	0.00263969	0.00175901	0.00175901	0.00175901	0.00797284	0.00175901	0.00797284	0.00707966	0.00175901	0.00264317	0.00175901	0.00529568	0.00529568	0.00175901	0.0044084	0.00618884	0.00618609	0.00529685
OL998534.1_Acipenser_stellatus	0.170381	0.158932	0.0736611	0.0674138	0.0753032	0.0685412	0.0674138	0.0685412	0.0696731	0.0685412	0.0685412	0.0662908	0.0662908	0.00441425	0.00442087	0.00529685	0.00978861	0.00353045	0.00442087	0.0035254	0.0035254	0.007084	0.00353045	0.00978861	0.0035254	0.00353045	0.00442087	0.00442087	0.00978861	0.00887634	0.00978861	0.0035254	0.00442087	0.00442087	0.00442087	0.0106775	0.00264317	0.0106775	0.00977947	0.00442087	0.00531444	0.00264317	0.00977947	0.00707966	0.00442087	0.00887634	0.00888386	0.00887634	0.00798233
OL998533.1_Acipenser_stellatus	0.173125	0.163047	0.0781223	0.0695487	0.079792	0.0706829	0.0695487	0.0706829	0.0718216	0.0706829	0.0706829	0.068419	0.068419	0.00263852	0.00263969	0.00529568	0.00797641	0.0035254	0.00441425	0.00352268	0.00352268	0.00529568	0.00175708	0.00797641	0.00352268	0.00175708	0.00263969	0.00263969	0.00797641	0.00707769	0.00797641	0.00352268	0.00263969	0.00263969	0.00263969	0.0088684	0.00263969	0.0088684	0.00797284	0.00263969	0.0035254	0.00263969	0.00797284	0.0061857	0.00263969	0.00707769	0.00707966	0.00707769	0.00618609
OL998532.1_Acipenser_stellatus	0.171868	0.160369	0.0767514	0.0685412	0.078415	0.0696731	0.0685412	0.0696731	0.0708096	0.0696731	0.0696731	0.0674138	0.0674138	0.00175708	0.00175901	0.00440801	0.007084	0.00264317	0.00353045	0.00263969	0.00263969	0.00440801	0.000877963	0.007084	0.00263969	0.000877963	0.00175901	0.00175901	0.007084	0.00618609	0.007084	0.00263969	0.00175901	0.00175901	0.00175901	0.00797284	0.00175901	0.00797284	0.00707966	0.00175901	0.00264317	0.00175901	0.00707966	0.00529568	0.00175901	0.00618609	0.00618884	0.00618609	0.00529685
OL998531.1_Acipenser_stellatus	0.170381	0.158932	0.0736611	0.0662908	0.0753032	0.0674138	0.0662908	0.0674138	0.0685412	0.0674138	0.0674138	0.0651723	0.0651723	0.00175708	0.00175901	0.00263969	0.007084	0.000877963	0.00175901	0.000877578	0.000877578	0.00440801	0.000877963	0.007084	0.000877578	0.000877963	0.00175901	0.00175901	0.007084	0.00618609	0.007084	0.000877578	0.00175901	0.00175901	0.00175901	0.00797284	0	0.00797284	0.00707966	0.00175901	0.00264317	0	0.00707966	0.00529568	0.00175901	0.00618609	0.00618884	0.00618609	0.00529685
OL998530.1_Acipenser_stellatus	0.170381	0.156077	0.0706038	0.0640582	0.0722248	0.0651723	0.0640582	0.0651723	0.0662908	0.0651723	0.0651723	0.0629485	0.0629485	0.0035254	0.00353045	0.00440801	0.00888386	0.00264317	0.00353045	0.00263969	0.00263969	0.00618884	0.00264317	0.00888386	0.00263969	0.00264317	0.00353045	0.00353045	0.00888386	0.00797641	0.00888386	0.00263969	0.00353045	0.00353045	0.00353045	0.00977271	0.00175901	0.00977271	0.00887634	0.00353045	0.00442087	0.00175901	0.00887634	0.00707966	0.00353045	0.00797641	0.00798233	0.00797641	0.007084
OL998529.1_Acipenser_stellatus	0.171868	0.160369	0.0752021	0.0674138	0.0768549	0.0685412	0.0674138	0.0685412	0.0696731	0.0685412	0.0685412	0.0662908	0.0662908	0.000877578	0.000877963	0.00352229	0.00618884	0.00175901	0.00264317	0.00175708	0.00175708	0.00352229	0	0.00618884	0.00175708	0	0.000877963	0.000877963	0.00618884	0.00529568	0.00618884	0.00175708	0.000877963	0.000877963	0.000877963	0.00707769	0.000877963	0.00707769	0.00618609	0.000877963	0.00175901	0.000877963	0.00618609	0.0044084	0.000877963	0.00529568	0.00529685	0.00529568	0.00440801
OL998528.1_Acipenser_stellatus	0.170381	0.158932	0.0736611	0.0662908	0.0753032	0.0674138	0.0662908	0.0674138	0.0685412	0.0674138	0.0674138	0.0651723	0.0651723	0.00175708	0.00175901	0.00263969	0.007084	0.000877963	0.00175901	0.000877578	0.000877578	0.00440801	0.000877963	0.007084	0.000877578	0.000877963	0.00175901	0.00175901	0.007084	0.00618609	0.007084	0.000877578	0.00175901	0.00175901	0.00175901	0.00797284	0	0.00797284	0.00707966	0.00175901	0.00264317	0	0.00707966	0.00529568	0.00175901	0.00618609	0.00618884	0.00618609	0.00529685
OL998527.1_Acipenser_stellatus	0.171868	0.160369	0.0752021	0.0674138	0.0768549	0.0685412	0.0674138	0.0685412	0.0696731	0.0685412	0.0685412	0.0662908	0.0662908	0.000877578	0.000877963	0.00352229	0.00618884	0.00175901	0.00264317	0.00175708	0.00175708	0.00352229	0	0.00618884	0.00175708	0	0.000877963	0.000877963	0.00618884	0.00529568	0.00618884	0.00175708	0.000877963	0.000877963	0.000877963	0.00707769	0.000877963	0.00707769	0.00618609	0.000877963	0.00175901	0.000877963	0.00618609	0.0044084	0.000877963	0.00529568	0.00529685	0.00529568	0.00440801
OL998526.1_Acipenser_stellatus	0.173361	0.161813	0.0767514	0.0685412	0.0753032	0.0696731	0.0685412	0.0696731	0.0708096	0.0696731	0.0696731	0.0674138	0.0674138	0.00175708	0.00175901	0.00440801	0.007084	0.00264317	0.00353045	0.00263969	0.00263969	0.00440801	0.000877963	0.007084	0.00263969	0.000877963	0.00175901	0.00175901	0.007084	0.00618609	0.007084	0.00263969	0.00175901	0.00175901	0.00175901	0.00797284	0.00175901	0.00797284	0.00707966	0.00175901	0.00264317	0.00175901	0.00707966	0.00529568	0.00175901	0.00618609	0.00618884	0.00618609	0.00529685
OL998525.1_Acipenser_stellatus	0.170381	0.158932	0.0736611	0.0662908	0.0753032	0.0674138	0.0662908	0.0674138	0.0685412	0.0674138	0.0674138	0.0651723	0.0651723	0.00175708	0.00175901	0.00263969	0.007084	0.000877963	0.00175901	0.000877578	0.000877578	0.00440801	0.000877963	0.007084	0.000877578	0.000877963	0.00175901	0.00175901	0.007084	0.00618609	0.007084	0.000877578	0.00175901	0.00175901	0.00175901	0.00797284	0	0.00797284	0.00707966	0.00175901	0.00264317	0	0.00707966	0.00529568	0.00175901	0.00618609	0.00618884	0.00618609	0.00529685
OL998524.1_Acipenser_stellatus	0.171868	0.160369	0.0752021	0.0674138	0.0768549	0.0685412	0.0674138	0.0685412	0.0696731	0.0685412	0.0685412	0.0662908	0.0662908	0.000877578	0.000877963	0.00352229	0.00618884	0.00175901	0.00264317	0.00175708	0.00175708	0.00352229	0	0.00618884	0.00175708	0	0.000877963	0.000877963	0.00618884	0.00529568	0.00618884	0.00175708	0.000877963	0.000877963	0.000877963	0.00707769	0.000877963	0.00707769	0.00618609	0.000877963	0.00175901	0.000877963	0.00618609	0.0044084	0.000877963	0.00529568	0.00529685	0.00529568	0.00440801
OL998523.1_Acipenser_stellatus	0.171868	0.160369	0.0752021	0.0674138	0.0768549	0.0685412	0.0674138	0.0685412	0.0696731	0.0685412	0.0685412	0.0662908	0.0662908	0.00263969	0.00264317	0.00352229	0.00798233	0.00175901	0.00264317	0.00175708	0.00175708	0.00529685	0.00175901	0.00798233	0.00175708	0.00175901	0.00264317	0.00264317	0.00798233	0.00707966	0.00798233	0.00175708	0.00264317	0.00264317	0.00264317	0.00887118	0.000877963	0.00887118	0.00797641	0.00264317	0.00353045	0.000877963	0.00797641	0.00618609	0.00264317	0.00707966	0.007084	0.00707966	0.00618884
OL998522.1_Acipenser_stellatus	0.170381	0.158932	0.0736611	0.0662908	0.0753032	0.0674138	0.0662908	0.0674138	0.0685412	0.0674138	0.0674138	0.0651723	0.0651723	0.00175708	0.00175901	0.00263969	0.007084	0.000877963	0.00175901	0.000877578	0.000877578	0.00440801	0.000877963	0.007084	0.000877578	0.000877963	0.00175901	0.00175901	0.007084	0.00618609	0.007084	0.000877578	0.00175901	0.00175901	0.00175901	0.00797284	0	0.00797284	0.00707966	0.00175901	0.00264317	0	0.00707966	0.00529568	0.00175901	0.00618609	0.00618884	0.00618609	0.00529685
OL998521.1_Acipenser_stellatus	0.171868	0.160369	0.0752021	0.0674138	0.0768549	0.0685412	0.0674138	0.0685412	0.0696731	0.0685412	0.0685412	0.0662908	0.0662908	0.000877578	0.000877963	0.00352229	0.00618884	0.00175901	0.00264317	0.00175708	0.00175708	0.00352229	0	0.00618884	0.00175708	0	0.000877963	0.000877963	0.00618884	0.00529568	0.00618884	0.00175708	0.000877963	0.000877963	0.000877963	0.00707769	0.000877963	0.00707769	0.00618609	0.000877963	0.00175901	0.000877963	0.00618609	0.0044084	0.000877963	0.00529568	0.00529685	0.00529568	0.00440801
OL998520.1_Acipenser_stellatus	0.171868	0.160369	0.0767514	0.0685412	0.078415	0.0696731	0.0685412	0.0696731	0.0708096	0.0696731	0.0696731	0.0674138	0.0674138	0.00175708	0.00175901	0.00440801	0.007084	0.00264317	0.00353045	0.00263969	0.00263969	0.00440801	0.000877963	0.007084	0.00263969	0.000877963	0.00175901	0.00175901	0.007084	0.00618609	0.007084	0.00263969	0.00175901	0.00175901	0.00175901	0.00797284	0.00175901	0.00797284	0.00707966	0.00175901	0.00264317	0.00175901	0.00707966	0.00529568	0.00175901	0.00618609	0.00618884	0.00618609	0.00529685
OL998519.1_Acipenser_stellatus	0.171868	0.160369	0.0752021	0.0674138	0.0768549	0.0685412	0.0674138	0.0685412	0.0696731	0.0685412	0.0685412	0.0662908	0.0662908	0.000877578	0.000877963	0.00352229	0.00618884	0.00175901	0.00264317	0.00175708	0.00175708	0.00352229	0	0.00618884	0.00175708	0	0.000877963	0.000877963	0.00618884	0.00529568	0.00618884	0.00175708	0.000877963	0.000877963	0.000877963	0.00707769	0.000877963	0.00707769	0.00618609	0.000877963	0.00175901	0.000877963	0.00618609	0.0044084	0.000877963	0.00529568	0.00529685	0.00529568	0.00440801
OL998518.1_Acipenser_stellatus	0.171868	0.160369	0.0752021	0.0674138	0.0768549	0.0685412	0.0674138	0.0685412	0.0696731	0.0685412	0.0685412	0.0662908	0.0662908	0.000877578	0.000877963	0.00352229	0.00618884	0.00175901	0.00264317	0.00175708	0.00175708	0.00352229	0	0.00618884	0.00175708	0	0.000877963	0.000877963	0.00618884	0.00529568	0.00618884	0.00175708	0.000877963	0.000877963	0.000877963	0.00707769	0.000877963	0.00707769	0.00618609	0.000877963	0.00175901	0.000877963	0.00618609	0.0044084	0.000877963	0.00529568	0.00529685	0.00529568	0.00440801
OL998517.1_Acipenser_stellatus	0.171868	0.160369	0.0752021	0.0674138	0.0768549	0.0685412	0.0674138	0.0685412	0.0696731	0.0685412	0.0685412	0.0662908	0.0662908	0.000877578	0.000877963	0.00352229	0.00618884	0.00175901	0.00264317	0.00175708	0.00175708	0.00352229	0	0.00618884	0.00175708	0	0.000877963	0.000877963	0.00618884	0.00529568	0.00618884	0.00175708	0.000877963	0.000877963	0.000877963	0.00707769	0.000877963	0.00707769	0.00618609	0.000877963	0.00175901	0.000877963	0.00618609	0.0044084	0.000877963	0.00529568	0.00529685	0.00529568	0.00440801
OL998516.1_Acipenser_stellatus	0.171868	0.160369	0.0752021	0.0674138	0.0768549	0.0685412	0.0674138	0.0685412	0.0696731	0.0685412	0.0685412	0.0662908	0.0662908	0.000877578	0.000877963	0.00352229	0.00618884	0.00175901	0.00264317	0.00175708	0.00175708	0.00352229	0	0.00618884	0.00175708	0	0.000877963	0.000877963	0.00618884	0.00529568	0.00618884	0.00175708	0.000877963	0.000877963	0.000877963	0.00707769	0.000877963	0.00707769	0.00618609	0.000877963	0.00175901	0.000877963	0.00618609	0.0044084	0.000877963	0.00529568	0.00529685	0.00529568	0.00440801
OL998515.1_Acipenser_stellatus	0.171868	0.160369	0.0752021	0.0674138	0.0768549	0.0685412	0.0674138	0.0685412	0.0696731	0.0685412	0.0685412	0.0662908	0.0662908	0.000877578	0.000877963	0.00352229	0.00618884	0.00175901	0.00264317	0.00175708	0.00175708	0.00352229	0	0.00618884	0.00175708	0	0.000877963	0.000877963	0.00618884	0.00529568	0.00618884	0.00175708	0.000877963	0.000877963	0.000877963	0.00707769	0.000877963	0.00707769	0.00618609	0.000877963	0.00175901	0.000877963	0.00618609	0.0044084	0.000877963	0.00529568	0.00529685	0.00529568	0.00440801
OL998514.1_Acipenser_stellatus	0.171868	0.160369	0.0752021	0.0674138	0.0768549	0.0685412	0.0674138	0.0685412	0.0696731	0.0685412	0.0685412	0.0662908	0.0662908	0.000877578	0.000877963	0.00352229	0.00618884	0.00175901	0.00264317	0.00175708	0.00175708	0.00352229	0	0.00618884	0.00175708	0	0.000877963	0.000877963	0.00618884	0.00529568	0.00618884	0.00175708	0.000877963	0.000877963	0.000877963	0.00707769	0.000877963	0.00707769	0.00618609	0.000877963	0.00175901	0.000877963	0.00618609	0.0044084	0.000877963	0.00529568	0.00529685	0.00529568	0.00440801
OL998513.1_Acipenser_stellatus	0.171868	0.160369	0.0752021	0.0674138	0.0768549	0.0685412	0.0674138	0.0685412	0.0696731	0.0685412	0.0685412	0.0662908	0.0662908	0.000877578	0.000877963	0.00352229	0.00618884	0.00175901	0.00264317	0.00175708	0.00175708	0.00352229	0	0.00618884	0.00175708	0	0.000877963	0.000877963	0.00618884	0.00529568	0.00618884	0.00175708	0.000877963	0.000877963	0.000877963	0.00707769	0.000877963	0.00707769	0.00618609	0.000877963	0.00175901	0.000877963	0.00618609	0.0044084	0.000877963	0.00529568	0.00529685	0.00529568	0.00440801
OL998512.1_Acipenser_stellatus	0.170381	0.158932	0.0736611	0.0662908	0.0753032	0.0674138	0.0662908	0.0674138	0.0685412	0.0674138	0.0674138	0.0651723	0.0651723	0.00175708	0.00175901	0.00263969	0.007084	0.000877963	0.00175901	0.000877578	0.000877578	0.00440801	0.000877963	0.007084	0.000877578	0.000877963	0.00175901	0.00175901	0.007084	0.00618609	0.007084	0.000877578	0.00175901	0.00175901	0.00175901	0.00797284	0	0.00797284	0.00707966	0.00175901	0.00264317	0	0.00707966	0.00529568	0.00175901	0.00618609	0.00618884	0.00618609	0.00529685
OL998511.1_Acipenser_stellatus	0.170381	0.158932	0.0736611	0.0662908	0.0753032	0.0674138	0.0662908	0.0674138	0.0685412	0.0674138	0.0674138	0.0651723	0.0651723	0.00175708	0.00175901	0.00263969	0.007084	0.000877963	0.00175901	0.000877578	0.000877578	0.00440801	0.000877963	0.007084	0.000877578	0.000877963	0.00175901	0.00175901	0.007084	0.00618609	0.007084	0.000877578	0.00175901	0.00175901	0.00175901	0.00797284	0	0.00797284	0.00707966	0.00175901	0.00264317	0	0.00707966	0.00529568	0.00175901	0.00618609	0.00618884	0.00618609	0.00529685
OL998510.1_Acipenser_stellatus	0.171868	0.160369	0.0752021	0.0674138	0.0768549	0.0685412	0.0674138	0.0685412	0.0696731	0.0685412	0.0685412	0.0662908	0.0662908	0.000877578	0.000877963	0.00352229	0.00618884	0.00175901	0.00264317	0.00175708	0.00175708	0.00352229	0	0.00618884	0.00175708	0	0.000877963	0.000877963	0.00618884	0.00529568	0.00618884	0.00175708	0.000877963	0.000877963	0.000877963	0.00707769	0.000877963	0.00707769	0.00618609	0.000877963	0.00175901	0.000877963	0.00618609	0.0044084	0.000877963	0.00529568	0.00529685	0.00529568	0.00440801
OL998509.1_Acipenser_stellatus	0.170381	0.158932	0.0736611	0.0662908	0.0753032	0.0674138	0.0662908	0.0674138	0.0685412	0.0674138	0.0674138	0.0651723	0.0651723	0.00175708	0.00175901	0.00263969	0.007084	0.000877963	0.00175901	0.000877578	0.000877578	0.00440801	0.000877963	0.007084	0.000877578	0.000877963	0.00175901	0.00175901	0.007084	0.00618609	0.007084	0.000877578	0.00175901	0.00175901	0.00175901	0.00797284	0	0.00797284	0.00707966	0.00175901	0.00264317	0	0.00707966	0.00529568	0.00175901	0.00618609	0.00618884	0.00618609	0.00529685
OL998508.1_Acipenser_stellatus	0.171868	0.160369	0.0752021	0.0674138	0.0768549	0.0685412	0.0674138	0.0685412	0.0696731	0.0685412	0.0685412	0.0662908	0.0662908	0.000877578	0.000877963	0.00352229	0.00618884	0.00175901	0.00264317	0.00175708	0.00175708	0.00352229	0	0.00618884	0.00175708	0	0.000877963	0.000877963	0.00618884	0.00529568	0.00618884	0.00175708	0.000877963	0.000877963	0.000877963	0.00707769	0.000877963	0.00707769	0.00618609	0.000877963	0.00175901	0.000877963	0.00618609	0.0044084	0.000877963	0.00529568	0.00529685	0.00529568	0.00440801
OL998507.1_Acipenser_stellatus	0.170381	0.158932	0.0736611	0.0662908	0.0753032	0.0674138	0.0662908	0.0674138	0.0685412	0.0674138	0.0674138	0.0651723	0.0651723	0.00175708	0.00175901	0.00263969	0.007084	0.000877963	0.00175901	0.000877578	0.000877578	0.00440801	0.000877963	0.007084	0.000877578	0.000877963	0.00175901	0.00175901	0.007084	0.00618609	0.007084	0.000877578	0.00175901	0.00175901	0.00175901	0.00797284	0	0.00797284	0.00707966	0.00175901	0.00264317	0	0.00707966	0.00529568	0.00175901	0.00618609	0.00618884	0.00618609	0.00529685
OL998506.1_Acipenser_stellatus	0.170381	0.156077	0.0706038	0.0640582	0.0722248	0.0651723	0.0640582	0.0651723	0.0662908	0.0651723	0.0651723	0.0629485	0.0629485	0.0035254	0.00353045	0.00440801	0.00888386	0.00264317	0.00353045	0.00263969	0.00263969	0.00618884	0.00264317	0.00888386	0.00263969	0.00264317	0.00353045	0.00353045	0.00888386	0.00797641	0.00888386	0.00263969	0.00353045	0.00353045	0.00353045	0.00977271	0.00175901	0.00977271	0.00887634	0.00353045	0.00442087	0.00175901	0.00887634	0.00707966	0.00353045	0.00797641	0.00798233	0.00797641	0.007084
OL998505.1_Acipenser_stellatus	0.171868	0.160369	0.0752021	0.0674138	0.0768549	0.0685412	0.0674138	0.0685412	0.0696731	0.0685412	0.0685412	0.0662908	0.0662908	0.000877578	0.000877963	0.00352229	0.00618884	0.00175901	0.00264317	0.00175708	0.00175708	0.00352229	0	0.00618884	0.00175708	0	0.000877963	0.000877963	0.00618884	0.00529568	0.00618884	0.00175708	0.000877963	0.000877963	0.000877963	0.00707769	0.000877963	0.00707769	0.00618609	0.000877963	0.00175901	0.000877963	0.00618609	0.0044084	0.000877963	0.00529568	0.00529685	0.00529568	0.00440801
OL998504.1_Acipenser_stellatus	0.170381	0.158932	0.0736611	0.0662908	0.0753032	0.0674138	0.0662908	0.0674138	0.0685412	0.0674138	0.0674138	0.0651723	0.0651723	0.00175708	0.00175901	0.00263969	0.007084	0.000877963	0.00175901	0.000877578	0.000877578	0.00440801	0.000877963	0.007084	0.000877578	0.000877963	0.00175901	0.00175901	0.007084	0.00618609	0.007084	0.000877578	0.00175901	0.00175901	0.00175901	0.00797284	0	0.00797284	0.00707966	0.00175901	0.00264317	0	0.00707966	0.00529568	0.00175901	0.00618609	0.00618884	0.00618609	0.00529685
OL998503.1_Acipenser_stellatus	0.171868	0.160369	0.0752021	0.0674138	0.0768549	0.0685412	0.0674138	0.0685412	0.0696731	0.0685412	0.0685412	0.0662908	0.0662908	0.000877578	0.000877963	0.00352229	0.00618884	0.00175901	0.00264317	0.00175708	0.00175708	0.00352229	0	0.00618884	0.00175708	0	0.000877963	0.000877963	0.00618884	0.00529568	0.00618884	0.00175708	0.000877963	0.000877963	0.000877963	0.00707769	0.000877963	0.00707769	0.00618609	0.000877963	0.00175901	0.000877963	0.00618609	0.0044084	0.000877963	0.00529568	0.00529685	0.00529568	0.00440801
OL998502.1_Acipenser_stellatus	0.171868	0.160369	0.0752021	0.0674138	0.0768549	0.0685412	0.0674138	0.0685412	0.0696731	0.0685412	0.0685412	0.0662908	0.0662908	0.000877578	0.000877963	0.00352229	0.00618884	0.00175901	0.00264317	0.00175708	0.00175708	0.00352229	0	0.00618884	0.00175708	0	0.000877963	0.000877963	0.00618884	0.00529568	0.00618884	0.00175708	0.000877963	0.000877963	0.000877963	0.00707769	0.000877963	0.00707769	0.00618609	0.000877963	0.00175901	0.000877963	0.00618609	0.0044084	0.000877963	0.00529568	0.00529685	0.00529568	0.00440801
OL998501.1_Acipenser_stellatus	0.170381	0.158932	0.0736611	0.0662908	0.0753032	0.0674138	0.0662908	0.0674138	0.0685412	0.0674138	0.0674138	0.0651723	0.0651723	0.00175708	0.00175901	0.00263969	0.007084	0.000877963	0.00175901	0.000877578	0.000877578	0.00440801	0.000877963	0.007084	0.000877578	0.000877963	0.00175901	0.00175901	0.007084	0.00618609	0.007084	0.000877578	0.00175901	0.00175901	0.00175901	0.00797284	0	0.00797284	0.00707966	0.00175901	0.00264317	0	0.00707966	0.00529568	0.00175901	0.00618609	0.00618884	0.00618609	0.00529685
OL998500.1_Acipenser_stellatus	0.171868	0.160369	0.0752021	0.0674138	0.0768549	0.0685412	0.0674138	0.0685412	0.0696731	0.0685412	0.0685412	0.0662908	0.0662908	0.000877578	0.000877963	0.00352229	0.00618884	0.00175901	0.00264317	0.00175708	0.00175708	0.00352229	0	0.00618884	0.00175708	0	0.000877963	0.000877963	0.00618884	0.00529568	0.00618884	0.00175708	0.000877963	0.000877963	0.000877963	0.00707769	0.000877963	0.00707769	0.00618609	0.000877963	0.00175901	0.000877963	0.00618609	0.0044084	0.000877963	0.00529568	0.00529685	0.00529568	0.00440801
OL998499.1_Acipenser_stellatus	0.171868	0.160369	0.0752021	0.0674138	0.0768549	0.0685412	0.0674138	0.0685412	0.0696731	0.0685412	0.0685412	0.0662908	0.0662908	0.000877578	0.000877963	0.00352229	0.00618884	0.00175901	0.00264317	0.00175708	0.00175708	0.00352229	0	0.00618884	0.00175708	0	0.000877963	0.000877963	0.00618884	0.00529568	0.00618884	0.00175708	0.000877963	0.000877963	0.000877963	0.00707769	0.000877963	0.00707769	0.00618609	0.000877963	0.00175901	0.000877963	0.00618609	0.0044084	0.000877963	0.00529568	0.00529685	0.00529568	0.00440801
OL998498.1_Acipenser_stellatus	0.171868	0.160369	0.0752021	0.0674138	0.0768549	0.0685412	0.0674138	0.0685412	0.0696731	0.0685412	0.0685412	0.0662908	0.0662908	0.000877578	0.000877963	0.00352229	0.00618884	0.00175901	0.00264317	0.00175708	0.00175708	0.00352229	0	0.00618884	0.00175708	0	0.000877963	0.000877963	0.00618884	0.00529568	0.00618884	0.00175708	0.000877963	0.000877963	0.000877963	0.00707769	0.000877963	0.00707769	0.00618609	0.000877963	0.00175901	0.000877963	0.00618609	0.0044084	0.000877963	0.00529568	0.00529685	0.00529568	0.00440801
OL998497.1_Acipenser_stellatus	0.171868	0.160369	0.0752021	0.0674138	0.0768549	0.0685412	0.0674138	0.0685412	0.0696731	0.0685412	0.0685412	0.0662908	0.0662908	0.000877578	0.000877963	0.00352229	0.00618884	0.00175901	0.00264317	0.00175708	0.00175708	0.00352229	0	0.00618884	0.00175708	0	0.000877963	0.000877963	0.00618884	0.00529568	0.00618884	0.00175708	0.000877963	0.000877963	0.000877963	0.00707769	0.000877963	0.00707769	0.00618609	0.000877963	0.00175901	0.000877963	0.00618609	0.0044084	0.000877963	0.00529568	0.00529685	0.00529568	0.00440801
OL998496.1_Acipenser_stellatus	0.171868	0.160369	0.0752021	0.0674138	0.0768549	0.0685412	0.0674138	0.0685412	0.0696731	0.0685412	0.0685412	0.0662908	0.0662908	0.000877578	0.000877963	0.00352229	0.00618884	0.00175901	0.00264317	0.00175708	0.00175708	0.00352229	0	0.00618884	0.00175708	0	0.000877963	0.000877963	0.00618884	0.00529568	0.00618884	0.00175708	0.000877963	0.000877963	0.000877963	0.00707769	0.000877963	0.00707769	0.00618609	0.000877963	0.00175901	0.000877963	0.00618609	0.0044084	0.000877963	0.00529568	0.00529685	0.00529568	0.00440801
OL998495.1_Acipenser_stellatus	0.171868	0.157501	0.0721283	0.0651723	0.0737599	0.0662908	0.0651723	0.0662908	0.0674138	0.0662908	0.0662908	0.0640582	0.0640582	0.00263969	0.00264317	0.00352229	0.00798233	0.00175901	0.00264317	0.00175708	0.00175708	0.00529685	0.00175901	0.00798233	0.00175708	0.00175901	0.00264317	0.00264317	0.00798233	0.00707966	0.00798233	0.00175708	0.00264317	0.00264317	0.00264317	0.00887118	0.000877963	0.00887118	0.00797641	0.00264317	0.00353045	0.000877963	0.00797641	0.00618609	0.00264317	0.00707966	0.007084	0.00707966	0.00618884
OL998494.1_Acipenser_stellatus	0.171868	0.160369	0.0752021	0.0674138	0.0768549	0.0685412	0.0674138	0.0685412	0.0696731	0.0685412	0.0685412	0.0662908	0.0662908	0.000877578	0.000877963	0.00352229	0.00618884	0.00175901	0.00264317	0.00175708	0.00175708	0.00352229	0	0.00618884	0.00175708	0	0.000877963	0.000877963	0.00618884	0.00529568	0.00618884	0.00175708	0.000877963	0.000877963	0.000877963	0.00707769	0.000877963	0.00707769	0.00618609	0.000877963	0.00175901	0.000877963	0.00618609	0.0044084	0.000877963	0.00529568	0.00529685	0.00529568	0.00440801
OL998493.1_Acipenser_stellatus	0.174622	0.163047	0.0765688	0.068419	0.0782277	0.0695487	0.068419	0.0695487	0.0706829	0.0695487	0.0695487	0.0672938	0.0672938	0.00263852	0.000877578	0.00529568	0.00797641	0.0035254	0.00441425	0.00352268	0.00352268	0.00352424	0.00175708	0.00797641	0.00352268	0.00175708	0.00263969	0.00263969	0.00797641	0.00707769	0.00797641	0.00352268	0.00263969	0.00263969	0.000877578	0.0088684	0.00263969	0.0088684	0.00797284	0.00263969	0.0035254	0.00263969	0.00797284	0.0061857	0.000877578	0.00707769	0.00707966	0.00707769	0.00618609
OL998492.1_Acipenser_stellatus	0.171868	0.160369	0.0752021	0.0674138	0.0768549	0.0685412	0.0674138	0.0685412	0.0696731	0.0685412	0.0685412	0.0662908	0.0662908	0.000877578	0.000877963	0.00352229	0.00618884	0.00175901	0.00264317	0.00175708	0.00175708	0.00352229	0	0.00618884	0.00175708	0	0.000877963	0.000877963	0.00618884	0.00529568	0.00618884	0.00175708	0.000877963	0.000877963	0.000877963	0.00707769	0.000877963	0.00707769	0.00618609	0.000877963	0.00175901	0.000877963	0.00618609	0.0044084	0.000877963	0.00529568	0.00529685	0.00529568	0.00440801
OL998491.1_Acipenser_stellatus	0.173125	0.163047	0.0781223	0.0695487	0.079792	0.0706829	0.0695487	0.0706829	0.0718216	0.0706829	0.0706829	0.068419	0.068419	0.00263852	0.00263969	0.00529568	0.00797641	0.0035254	0.00441425	0.00352268	0.00352268	0.00529568	0.00175708	0.00797641	0.00352268	0.00175708	0.00263969	0.00263969	0.00797641	0.00707769	0.00797641	0.00352268	0.00263969	0.00263969	0.00263969	0.0088684	0.00263969	0.0088684	0.00797284	0.00263969	0.0035254	0.00263969	0.00797284	0.0061857	0.00263969	0.00707769	0.00707966	0.00707769	0.00618609
OL998490.1_Acipenser_stellatus	0.173125	0.1616	0.0765688	0.068419	0.0782277	0.0695487	0.068419	0.0695487	0.0706829	0.0695487	0.0695487	0.0672938	0.0672938	0.00175747	0.00175708	0.0044084	0.00707966	0.00263969	0.0035254	0.00263852	0.00263852	0.0044084	0.000877578	0.00707966	0.00263852	0.000877578	0.00175708	0.00175708	0.00707966	0.0061857	0.00707966	0.00263852	0.00175708	0.00175708	0.00175708	0.00797166	0.00175708	0.00797166	0.00707769	0.00175708	0.00263969	0.00175708	0.00707769	0.00529685	0.00175708	0.0061857	0.00618609	0.0061857	0.00529568
OL998489.1_Acipenser_stellatus	0.173361	0.161813	0.0767514	0.0685412	0.078415	0.0696731	0.0685412	0.0696731	0.0708096	0.0696731	0.0696731	0.0674138	0.0674138	0.00530624	0.00531444	0.00618884	0.0106966	0.00442087	0.00531444	0.00441425	0.00441425	0.00798233	0.00442087	0.0106966	0.00441425	0.00442087	0.00531444	0.00531444	0.0106966	0.00977947	0.0106966	0.00441425	0.00531444	0.00531444	0.00531444	0.0115854	0.00353045	0.0115854	0.0106858	0.00531444	0.00621118	0.00353045	0.0106858	0.00887634	0.00531444	0.00977947	0.00978861	0.00977947	0.00888386
OL998488.1_Acipenser_stellatus	0.174386	0.162834	0.0779404	0.0694269	0.0796054	0.0705588	0.0694269	0.0705588	0.0716953	0.0705588	0.0705588	0.0682995	0.0682995	0.00440801	0.00440996	0.00529685	0.00977271	0.00352268	0.00440996	0.00352229	0.00352229	0.00707769	0.00352268	0.00977271	0.00352229	0.00352268	0.00440996	0.00440996	0.00977271	0.0088684	0.00977271	0.00352229	0.00440996	0.00440996	0.00440996	0.0106679	0.00263852	0.0106679	0.00976833	0.00440996	0.00530037	0.00263852	0.00976833	0.00797166	0.00440996	0.0088684	0.00887118	0.0088684	0.00797284
OL998487.1_Acipenser_stellatus	0.174862	0.163263	0.0767514	0.0685412	0.078415	0.0696731	0.0685412	0.0696731	0.0708096	0.0696731	0.0696731	0.0674138	0.0674138	0.00263969	0.000877963	0.00529685	0.00798233	0.00353045	0.00442087	0.0035254	0.0035254	0.00352229	0.00175901	0.00798233	0.0035254	0.00175901	0.00264317	0.00264317	0.00798233	0.00707966	0.00798233	0.0035254	0.00264317	0.00264317	0.000877963	0.00887118	0.00264317	0.00887118	0.00797641	0.00264317	0.00353045	0.00264317	0.00797641	0.00618609	0.000877963	0.00707966	0.007084	0.00707966	0.00618884
OL998486.1_Acipenser_stellatus	0.171868	0.160369	0.0752021	0.0674138	0.0768549	0.0685412	0.0674138	0.0685412	0.0696731	0.0685412	0.0685412	0.0662908	0.0662908	0.00263969	0.00264317	0.00352229	0.00798233	0.00175901	0.00264317	0.00175708	0.00175708	0.00529685	0.00175901	0.00798233	0.00175708	0.00175901	0.00264317	0.00264317	0.00798233	0.00707966	0.00798233	0.00175708	0.00264317	0.00264317	0.00264317	0.00887118	0.000877963	0.00887118	0.00797641	0.00264317	0.00353045	0.000877963	0.00797641	0.00618609	0.00264317	0.00707966	0.007084	0.00707966	0.00618884
OL998485.1_Acipenser_stellatus	0.173361	0.161813	0.0767514	0.0685412	0.078415	0.0696731	0.0685412	0.0696731	0.0708096	0.0696731	0.0696731	0.0674138	0.0674138	0.00175708	0.00175901	0.00440801	0.007084	0.00264317	0.00353045	0.00263969	0.00263969	0.00440801	0.000877963	0.007084	0.00263969	0.000877963	0.00175901	0.00175901	0.007084	0.00618609	0.007084	0.00263969	0.00175901	0.00175901	0.00175901	0.00797284	0.00175901	0.00797284	0.00707966	0.00175901	0.00264317	0.00175901	0.00707966	0.00529568	0.00175901	0.00618609	0.00618884	0.00618609	0.00529685
OL998484.1_Acipenser_stellatus	0.173361	0.161813	0.0752021	0.0674138	0.0768549	0.0685412	0.0674138	0.0685412	0.0696731	0.0685412	0.0685412	0.0662908	0.0662908	0.00175708	0	0.00440801	0.007084	0.00264317	0.00353045	0.00263969	0.00263969	0.00263969	0.000877963	0.007084	0.00263969	0.000877963	0.00175901	0.00175901	0.007084	0.00618609	0.007084	0.00263969	0.00175901	0.00175901	0	0.00797284	0.00175901	0.00797284	0.00707966	0.00175901	0.00264317	0.00175901	0.00707966	0.00529568	0	0.00618609	0.00618884	0.00618609	0.00529685
OL998483.1_Acipenser_stellatus	0.171868	0.160369	0.0752021	0.0674138	0.0768549	0.0685412	0.0674138	0.0685412	0.0696731	0.0685412	0.0685412	0.0662908	0.0662908	0.000877578	0.000877963	0.00352229	0.00618884	0.00175901	0.00264317	0.00175708	0.00175708	0.00352229	0	0.00618884	0.00175708	0	0.000877963	0.000877963	0.00618884	0.00529568	0.00618884	0.00175708	0.000877963	0.000877963	0.000877963	0.00707769	0.000877963	0.00707769	0.00618609	0.000877963	0.00175901	0.000877963	0.00618609	0.0044084	0.000877963	0.00529568	0.00529685	0.00529568	0.00440801
OL998482.1_Acipenser_stellatus	0.171868	0.160369	0.0752021	0.0674138	0.0768549	0.0685412	0.0674138	0.0685412	0.0696731	0.0685412	0.0685412	0.0662908	0.0662908	0.000877578	0.000877963	0.00352229	0.00618884	0.00175901	0.00264317	0.00175708	0.00175708	0.00352229	0	0.00618884	0.00175708	0	0.000877963	0.000877963	0.00618884	0.00529568	0.00618884	0.00175708	0.000877963	0.000877963	0.000877963	0.00707769	0.000877963	0.00707769	0.00618609	0.000877963	0.00175901	0.000877963	0.00618609	0.0044084	0.000877963	0.00529568	0.00529685	0.00529568	0.00440801
OL998481.1_Acipenser_stellatus	0.171868	0.160369	0.0752021	0.0674138	0.0768549	0.0685412	0.0674138	0.0685412	0.0696731	0.0685412	0.0685412	0.0662908	0.0662908	0.000877578	0.000877963	0.00352229	0.00618884	0.00175901	0.00264317	0.00175708	0.00175708	0.00352229	0	0.00618884	0.00175708	0	0.000877963	0.000877963	0.00618884	0.00529568	0.00618884	0.00175708	0.000877963	0.000877963	0.000877963	0.00707769	0.000877963	0.00707769	0.00618609	0.000877963	0.00175901	0.000877963	0.00618609	0.0044084	0.000877963	0.00529568	0.00529685	0.00529568	0.00440801
OL998480.1_Acipenser_stellatus	0.171868	0.160369	0.0752021	0.0674138	0.0768549	0.0685412	0.0674138	0.0685412	0.0696731	0.0685412	0.0685412	0.0662908	0.0662908	0.000877578	0.000877963	0.00352229	0.00618884	0.00175901	0.00264317	0.00175708	0.00175708	0.00352229	0	0.00618884	0.00175708	0	0.000877963	0.000877963	0.00618884	0.00529568	0.00618884	0.00175708	0.000877963	0.000877963	0.000877963	0.00707769	0.000877963	0.00707769	0.00618609	0.000877963	0.00175901	0.000877963	0.00618609	0.0044084	0.000877963	0.00529568	0.00529685	0.00529568	0.00440801
OL998479.1_Acipenser_stellatus	0.168901	0.157501	0.0721283	0.0651723	0.0737599	0.0662908	0.0651723	0.0662908	0.0674138	0.0662908	0.0662908	0.0640582	0.0640582	0.00263969	0.00264317	0.00352229	0.00798233	0.00175901	0.00264317	0.00175708	0.00175708	0.00529685	0.00175901	0.00798233	0.00175708	0.00175901	0.00264317	0.00264317	0.00798233	0.00707966	0.00798233	0.00175708	0.00264317	0.00264317	0.00264317	0.00887118	0.000877963	0.00887118	0.00797641	0.00264317	0.00353045	0.000877963	0.00797641	0.00618609	0.00264317	0.00707966	0.007084	0.00707966	0.00618884
OL998478.1_Acipenser_stellatus	0.170381	0.158932	0.0736611	0.0662908	0.0753032	0.0674138	0.0662908	0.0674138	0.0685412	0.0674138	0.0674138	0.0651723	0.0651723	0.00175708	0.00175901	0.00263969	0.007084	0.000877963	0.00175901	0.000877578	0.000877578	0.00440801	0.000877963	0.007084	0.000877578	0.000877963	0.00175901	0.00175901	0.007084	0.00618609	0.007084	0.000877578	0.00175901	0.00175901	0.00175901	0.00797284	0	0.00797284	0.00707966	0.00175901	0.00264317	0	0.00707966	0.00529568	0.00175901	0.00618609	0.00618884	0.00618609	0.00529685
OL998477.1_Acipenser_stellatus	0.173125	0.1616	0.0765688	0.068419	0.0782277	0.0695487	0.068419	0.0695487	0.0706829	0.0695487	0.0695487	0.0672938	0.0672938	0.00175747	0.00175708	0.0044084	0.00707966	0.00263969	0.0035254	0.00263852	0.00263852	0.0044084	0.000877578	0.00707966	0.00263852	0.000877578	0.00175708	0.00175708	0.00707966	0.0061857	0.00707966	0.00263852	0.00175708	0.00175708	0.00175708	0.00797166	0.00175708	0.00797166	0.00707769	0.00175708	0.00263969	0.00175708	0.00707769	0.00529685	0.00175708	0.0061857	0.00618609	0.0061857	0.00529568
OL998476.1_Acipenser_stellatus	0.173125	0.1616	0.0765688	0.068419	0.0782277	0.0695487	0.068419	0.0695487	0.0706829	0.0695487	0.0695487	0.0672938	0.0672938	0.00175747	0.00175708	0.0044084	0.00707966	0.00263969	0.0035254	0.00263852	0.00263852	0.0044084	0.000877578	0.00707966	0.00263852	0.000877578	0.00175708	0.00175708	0.00707966	0.0061857	0.00707966	0.00263852	0.00175708	0.00175708	0.00175708	0.00797166	0.00175708	0.00797166	0.00707769	0.00175708	0.00263969	0.00175708	0.00707769	0.00529685	0.00175708	0.0061857	0.00618609	0.0061857	0.00529568
OL998475.1_Acipenser_stellatus	0.170381	0.158932	0.0736611	0.0662908	0.0753032	0.0674138	0.0662908	0.0674138	0.0685412	0.0674138	0.0674138	0.0651723	0.0651723	0.00175708	0.00175901	0.00263969	0.007084	0.000877963	0.00175901	0.000877578	0.000877578	0.00440801	0.000877963	0.007084	0.000877578	0.000877963	0.00175901	0.00175901	0.007084	0.00618609	0.007084	0.000877578	0.00175901	0.00175901	0.00175901	0.00797284	0	0.00797284	0.00707966	0.00175901	0.00264317	0	0.00707966	0.00529568	0.00175901	0.00618609	0.00618884	0.00618609	0.00529685
OL998474.1_Acipenser_stellatus	0.170381	0.158932	0.0736611	0.0662908	0.0753032	0.0674138	0.0662908	0.0674138	0.0685412	0.0674138	0.0674138	0.0651723	0.0651723	0.00175708	0.00175901	0.00263969	0.007084	0.000877963	0.00175901	0.000877578	0.000877578	0.00440801	0.000877963	0.007084	0.000877578	0.000877963	0.00175901	0.00175901	0.007084	0.00618609	0.007084	0.000877578	0.00175901	0.00175901	0.00175901	0.00797284	0	0.00797284	0.00707966	0.00175901	0.00264317	0	0.00707966	0.00529568	0.00175901	0.00618609	0.00618884	0.00618609	0.00529685
OL998473.1_Acipenser_stellatus	0.177155	0.164072	0.0824493	0.0727104	0.0841424	0.0738537	0.0727104	0.0738537	0.0750016	0.0738537	0.0738537	0.0715717	0.0715717	0.00887634	0.00888386	0.00976833	0.0143164	0.00798233	0.00888386	0.00797641	0.00797641	0.0115778	0.00798233	0.0143164	0.00797641	0.00798233	0.00888386	0.00888386	0.0143164	0.0133918	0.0143164	0.00797641	0.00888386	0.00888386	0.00888386	0.0152147	0.007084	0.0152147	0.0143063	0.00888386	0.00978861	0.007084	0.0143063	0.0124806	0.00888386	0.0133918	0.0134003	0.0133918	0.0124874
GU647226.1_Acipenser_stellatus	0.170381	0.158932	0.0752021	0.0685412	0.0768549	0.0696731	0.0685412	0.0696731	0.0685412	0.0696731	0.0696731	0.0674138	0.0674138	0.00175708	0.00175901	0.00440801	0.007084	0.00264317	0.00353045	0.00263969	0.00263969	0.00440801	0.000877963	0.007084	0.00263969	0.000877963	0.00175901	0.00175901	0.007084	0.00618609	0.007084	0.00263969	0.00175901	0.00175901	0.00175901	0.00797284	0.00175901	0.00797284	0.00707966	0.00175901	0.00264317	0.00175901	0.00707966	0.00529568	0.00175901	0.00618609	0.00618884	0.00618609	0.00529685
KC130109.1_Acipenser_stellatus	0.173125	0.1616	0.0734868	0.0661731	0.0751243	0.0672938	0.0661731	0.0672938	0.068419	0.0672938	0.0672938	0.0650568	0.0650568	0.00530037	0.00530624	0.00618609	0.0106858	0.00441425	0.00530624	0.00440996	0.00440996	0.00797641	0.00441425	0.0106858	0.00440996	0.00441425	0.00530624	0.00530624	0.0106858	0.00977271	0.0106858	0.00440996	0.00530624	0.00530624	0.00530624	0.0106715	0.0035254	0.0106715	0.00977271	0.00530624	0.00620139	0.0035254	0.0106775	0.00887118	0.00530624	0.00977271	0.00977947	0.00977271	0.00887634
KC130108.1_Acipenser_stellatus	0.173125	0.1616	0.0734868	0.0661731	0.0751243	0.0672938	0.0661731	0.0672938	0.068419	0.0672938	0.0672938	0.0650568	0.0650568	0.00530037	0.00530624	0.00618609	0.0106858	0.00441425	0.00530624	0.00440996	0.00440996	0.00797641	0.00441425	0.0106858	0.00440996	0.00441425	0.00530624	0.00530624	0.0106858	0.00977271	0.0106858	0.00440996	0.00530624	0.00530624	0.00530624	0.0106715	0.0035254	0.0106715	0.00977271	0.00530624	0.00620139	0.0035254	0.0106775	0.00887118	0.00530624	0.00977271	0.00977947	0.00977271	0.00887634
KC130107.1_Acipenser_stellatus	0.174386	0.162834	0.0721283	0.0651723	0.0737599	0.0662908	0.0651723	0.0662908	0.0674138	0.0662908	0.0662908	0.0640582	0.0640582	0.00618884	0.00530037	0.00707769	0.0115854	0.00530037	0.00619395	0.00529685	0.00529685	0.00797284	0.00530037	0.0115854	0.00529685	0.00530037	0.00619395	0.00619395	0.0115854	0.0106715	0.0115854	0.00529685	0.00619395	0.00619395	0.00530037	0.0115726	0.00440996	0.0115726	0.0106715	0.00619395	0.00709069	0.00440996	0.0115778	0.00976833	0.00530037	0.0106715	0.0106775	0.0106715	0.00977271
KC130106.1_Acipenser_stellatus	0.168901	0.157501	0.0721283	0.0651723	0.0737599	0.0662908	0.0651723	0.0662908	0.0674138	0.0662908	0.0662908	0.0640582	0.0640582	0.00263969	0.00264317	0.00352229	0.00798233	0.00175901	0.00264317	0.00175708	0.00175708	0.00529685	0.00175901	0.00798233	0.00175708	0.00175901	0.00264317	0.00264317	0.00798233	0.00707966	0.00798233	0.00175708	0.00264317	0.00264317	0.00264317	0.00887118	0.000877963	0.00887118	0.00797641	0.00264317	0.00353045	0.000877963	0.00797641	0.00618609	0.00264317	0.00707966	0.007084	0.00707966	0.00618884
KC130105.1_Acipenser_stellatus	0.176126	0.1616	0.0734868	0.0661731	0.0751243	0.0672938	0.0661731	0.0672938	0.068419	0.0672938	0.0672938	0.0650568	0.0650568	0.00709069	0.00709973	0.00797641	0.0125083	0.00620139	0.00709973	0.00619395	0.00619395	0.00977947	0.00620139	0.0125083	0.00619395	0.00620139	0.00709973	0.00709973	0.0125083	0.0115854	0.0125083	0.00619395	0.00709973	0.00709973	0.00709973	0.0124874	0.00530624	0.0124874	0.0115854	0.00709973	0.00800126	0.00530624	0.0124967	0.0106775	0.00709973	0.0115854	0.0115954	0.0115854	0.0106858
KC130104.1_Acipenser_stellatus	0.174622	0.160159	0.0719581	0.0650568	0.0735851	0.0661731	0.0650568	0.0661731	0.0672938	0.0661731	0.0661731	0.0639449	0.0639449	0.00619395	0.00620139	0.00707966	0.0115954	0.00530624	0.00620139	0.00530037	0.00530037	0.00887634	0.00530624	0.0115954	0.00530037	0.00530624	0.00620139	0.00620139	0.0115954	0.0106775	0.0115954	0.00530037	0.00620139	0.00620139	0.00620139	0.0115778	0.00441425	0.0115778	0.0106775	0.00620139	0.00709973	0.00441425	0.0115854	0.00977271	0.00620139	0.0106775	0.0106858	0.0106775	0.00977947
KC130103.1_Acipenser_stellatus	0.170381	0.156077	0.0721283	0.0640582	0.0737599	0.0651723	0.0640582	0.0651723	0.0662908	0.0651723	0.0651723	0.0629485	0.0629485	0.00530624	0.00531444	0.00618884	0.00888386	0.00442087	0.00531444	0.00441425	0.00441425	0.00798233	0.00442087	0.00888386	0.00441425	0.00442087	0.00531444	0.00531444	0.00888386	0.00977947	0.00888386	0.00441425	0.00531444	0.00531444	0.00531444	0.00977271	0.00353045	0.00977271	0.00887634	0.00353045	0.00442087	0.00353045	0.0106858	0.00887634	0.00531444	0.00977947	0.00978861	0.00977947	0.00888386
AJ249694.1_Acipenser_ruthenus	9.6131	11.9682	10.4633	9.8888	10.4132	9.67097	9.8888	9.8888	9.8888	10.1193	10.1193	9.8888	9.8888	14.8198	14.4825	14.8198	14.1596	14.4825	14.4825	14.8198	14.8198	14.7174	14.4825	14.1596	14.8198	14.4825	14.4825	14.4825	14.1596	14.7042	14.1596	14.1596	15.066	15.066	14.4825	12.5601	14.4825	12.5601	12.8164	13.9487	13.9487	14.4825	14.0552	14.4825	14.4825	15.1725	14.3727	14.7042	14.9306
GU647225.1_Acipenser_ruthenus	0.177685	0.153142	0.0844866	0.0730745	0.0830107	0.0730745	0.0719294	0.0730745	0.0719294	0.0730745	0.0730745	0.0730745	0.0707888	0.0729502	0.0719294	0.0761521	0.0796363	0.0742243	0.0753787	0.0740976	0.0740976	0.075	0.0719294	0.0796363	0.0740976	0.0719294	0.0730745	0.0730745	0.0796363	0.0783425	0.0796363	0.0740976	0.0730745	0.0730745	0.0719294	0.0805452	0.0730745	0.0805452	0.0795063	0.0730745	0.0742243	0.0730745	0.0795063	0.0760291	0.0719294	0.0783425	0.0761521	0.0783425	0.0773088
MG648429.1_Acipenser_ruthenus	0.180924	0.158295	0.0886152	0.0805727	0.0871331	0.0793601	0.0781526	0.0793601	0.0781526	0.0793601	0.0793601	0.0793601	0.0769501	0.0780166	0.0769501	0.0813687	0.0850296	0.0793601	0.0805727	0.0792216	0.0792216	0.0801586	0.0769501	0.0850296	0.0792216	0.0769501	0.0781526	0.0781526	0.0850296	0.0836645	0.0850296	0.0792216	0.0781526	0.0781526	0.0769501	0.0859736	0.0781526	0.0859736	0.0848874	0.0781526	0.0793601	0.0781526	0.0848874	0.0812341	0.0769501	0.0836645	0.0813687	0.0836645	0.0825839
MG648430.1_Acipenser_ruthenus	0.182504	0.15977	0.0886152	0.0805727	0.0871331	0.0793601	0.0781526	0.0793601	0.0781526	0.0793601	0.0793601	0.0793601	0.0769501	0.0780166	0.0769501	0.0813687	0.0850296	0.0793601	0.0805727	0.0792216	0.0792216	0.0801586	0.0769501	0.0850296	0.0792216	0.0769501	0.0781526	0.0781526	0.0850296	0.0836645	0.0850296	0.0792216	0.0781526	0.0781526	0.0769501	0.0859736	0.0781526	0.0859736	0.0848874	0.0781526	0.0793601	0.0781526	0.0848874	0.0812341	0.0769501	0.0836645	0.0813687	0.0836645	0.0825839
MG648431.1_Acipenser_ruthenus	0.179351	0.162742	0.0902247	0.0817904	0.0887363	0.0805727	0.0793601	0.0805727	0.0793601	0.0805727	0.0805727	0.0805727	0.0781526	0.0792216	0.0781526	0.0825839	0.0862603	0.0805727	0.0817904	0.0804317	0.0804317	0.0813687	0.0781526	0.0862603	0.0804317	0.0781526	0.0793601	0.0793601	0.0862603	0.0848874	0.0862603	0.0804317	0.0793601	0.0793601	0.0781526	0.0872042	0.0793601	0.0872042	0.0861154	0.0793601	0.0805727	0.0793601	0.0861154	0.0824467	0.0781526	0.0848874	0.0825839	0.0848874	0.0838042
MG648432.1_Acipenser_ruthenus	0.180924	0.158295	0.0886152	0.0805727	0.0871331	0.0793601	0.0781526	0.0793601	0.0781526	0.0793601	0.0793601	0.0793601	0.0769501	0.0780166	0.0769501	0.0813687	0.0850296	0.0793601	0.0805727	0.0792216	0.0792216	0.0801586	0.0769501	0.0850296	0.0792216	0.0769501	0.0781526	0.0781526	0.0850296	0.0836645	0.0850296	0.0792216	0.0781526	0.0781526	0.0769501	0.0859736	0.0781526	0.0859736	0.0848874	0.0781526	0.0793601	0.0781526	0.0848874	0.0812341	0.0769501	0.0836645	0.0813687	0.0836645	0.0825839
MG648433.1_Acipenser_ruthenus	0.177786	0.158295	0.0870145	0.0781526	0.0855386	0.0769501	0.0757526	0.0769501	0.0757526	0.0769501	0.0769501	0.0769501	0.0745601	0.0756216	0.0745601	0.0789536	0.0825839	0.0769501	0.0781526	0.0768166	0.0768166	0.0777536	0.0745601	0.0825839	0.0768166	0.0745601	0.0757526	0.0757526	0.0825839	0.0812341	0.0825839	0.0768166	0.0757526	0.0757526	0.0745601	0.0835278	0.0757526	0.0835278	0.0824467	0.0757526	0.0769501	0.0757526	0.0824467	0.0788241	0.0745601	0.0812341	0.0789536	0.0812341	0.0801586
MG648434.1_Acipenser_ruthenus	0.182504	0.162742	0.0902247	0.0817904	0.0887363	0.0805727	0.0793601	0.0805727	0.0793601	0.0805727	0.0805727	0.0805727	0.0781526	0.0768166	0.0757526	0.0801586	0.0838042	0.0781526	0.0793601	0.0780166	0.0780166	0.0789536	0.0757526	0.0838042	0.0780166	0.0757526	0.0769501	0.0769501	0.0838042	0.0824467	0.0838042	0.0780166	0.0769501	0.0769501	0.0757526	0.0847481	0.0769501	0.0847481	0.0836645	0.0769501	0.0781526	0.0769501	0.0836645	0.0800266	0.0757526	0.0824467	0.0801586	0.0824467	0.0813687
MG648435.1_Acipenser_ruthenus	0.177786	0.158295	0.0870145	0.0781526	0.0855386	0.0769501	0.0757526	0.0769501	0.0757526	0.0769501	0.0769501	0.0769501	0.0745601	0.0756216	0.0745601	0.0789536	0.0825839	0.0769501	0.0781526	0.0768166	0.0768166	0.0777536	0.0745601	0.0825839	0.0768166	0.0745601	0.0757526	0.0757526	0.0825839	0.0812341	0.0825839	0.0768166	0.0757526	0.0757526	0.0745601	0.0835278	0.0757526	0.0835278	0.0824467	0.0757526	0.0769501	0.0757526	0.0824467	0.0788241	0.0745601	0.0812341	0.0789536	0.0812341	0.0801586
MG648436.1_Acipenser_ruthenus	0.180924	0.158295	0.0886152	0.0805727	0.0871331	0.0793601	0.0781526	0.0793601	0.0781526	0.0793601	0.0793601	0.0793601	0.0769501	0.0780166	0.0769501	0.0813687	0.0850296	0.0793601	0.0805727	0.0792216	0.0792216	0.0801586	0.0769501	0.0850296	0.0792216	0.0769501	0.0781526	0.0781526	0.0850296	0.0836645	0.0850296	0.0792216	0.0781526	0.0781526	0.0769501	0.0859736	0.0781526	0.0859736	0.0848874	0.0781526	0.0793601	0.0781526	0.0848874	0.0812341	0.0769501	0.0836645	0.0813687	0.0836645	0.0825839
MG648437.1_Acipenser_ruthenus	0.180924	0.158295	0.0886152	0.0805727	0.0871331	0.0793601	0.0781526	0.0793601	0.0781526	0.0793601	0.0793601	0.0793601	0.0769501	0.0780166	0.0769501	0.0813687	0.0850296	0.0793601	0.0805727	0.0792216	0.0792216	0.0801586	0.0769501	0.0850296	0.0792216	0.0769501	0.0781526	0.0781526	0.0850296	0.0836645	0.0850296	0.0792216	0.0781526	0.0781526	0.0769501	0.0859736	0.0781526	0.0859736	0.0848874	0.0781526	0.0793601	0.0781526	0.0848874	0.0812341	0.0769501	0.0836645	0.0813687	0.0836645	0.0825839
MG648438.1_Acipenser_ruthenus	0.180924	0.158295	0.0886152	0.0805727	0.0871331	0.0793601	0.0781526	0.0793601	0.0781526	0.0793601	0.0793601	0.0793601	0.0769501	0.0780166	0.0769501	0.0813687	0.0850296	0.0793601	0.0805727	0.0792216	0.0792216	0.0801586	0.0769501	0.0850296	0.0792216	0.0769501	0.0781526	0.0781526	0.0850296	0.0836645	0.0850296	0.0792216	0.0781526	0.0781526	0.0769501	0.0859736	0.0781526	0.0859736	0.0848874	0.0781526	0.0793601	0.0781526	0.0848874	0.0812341	0.0769501	0.0836645	0.0813687	0.0836645	0.0825839
MG648439.1_Acipenser_ruthenus	0.182504	0.162742	0.0902247	0.0817904	0.0887363	0.0805727	0.0793601	0.0805727	0.0793601	0.0805727	0.0805727	0.0805727	0.0781526	0.0768166	0.0757526	0.0801586	0.0838042	0.0781526	0.0793601	0.0780166	0.0780166	0.0789536	0.0757526	0.0838042	0.0780166	0.0757526	0.0769501	0.0769501	0.0838042	0.0824467	0.0838042	0.0780166	0.0769501	0.0769501	0.0757526	0.0847481	0.0769501	0.0847481	0.0836645	0.0769501	0.0781526	0.0769501	0.0836645	0.0800266	0.0757526	0.0824467	0.0801586	0.0824467	0.0813687
MG648440.1_Acipenser_ruthenus	0.184092	0.162742	0.0902247	0.0842414	0.0887363	0.0830133	0.0817904	0.0830133	0.0817904	0.0830133	0.0830133	0.0830133	0.0805727	0.0816469	0.0805727	0.0850296	0.0887373	0.0830133	0.0842414	0.0828672	0.0828672	0.0838042	0.0805727	0.0887373	0.0828672	0.0805727	0.0817904	0.0817904	0.0887373	0.0873487	0.0887373	0.0828672	0.0817904	0.0817904	0.0805727	0.0896812	0.0817904	0.0896812	0.0885872	0.0817904	0.0830133	0.0817904	0.0885872	0.0848874	0.0805727	0.0873487	0.0850296	0.0873487	0.0862603
MG648441.1_Acipenser_ruthenus	0.182504	0.162742	0.0886152	0.0817904	0.0871331	0.0805727	0.0793601	0.0805727	0.0793601	0.0805727	0.0805727	0.0805727	0.0781526	0.0792216	0.0781526	0.0825839	0.0862603	0.0805727	0.0817904	0.0804317	0.0804317	0.0813687	0.0781526	0.0862603	0.0804317	0.0781526	0.0793601	0.0793601	0.0862603	0.0848874	0.0862603	0.0804317	0.0793601	0.0793601	0.0781526	0.0872042	0.0793601	0.0872042	0.0861154	0.0793601	0.0805727	0.0793601	0.0861154	0.0824467	0.0781526	0.0848874	0.0825839	0.0848874	0.0838042
MG648442.1_Acipenser_ruthenus	0.177786	0.158295	0.0870145	0.0781526	0.0855386	0.0769501	0.0757526	0.0769501	0.0757526	0.0769501	0.0769501	0.0769501	0.0745601	0.0756216	0.0745601	0.0789536	0.0825839	0.0769501	0.0781526	0.0768166	0.0768166	0.0777536	0.0745601	0.0825839	0.0768166	0.0745601	0.0757526	0.0757526	0.0825839	0.0812341	0.0825839	0.0768166	0.0757526	0.0757526	0.0745601	0.0835278	0.0757526	0.0835278	0.0824467	0.0757526	0.0769501	0.0757526	0.0824467	0.0788241	0.0745601	0.0812341	0.0789536	0.0812341	0.0801586
MG648443.1_Acipenser_ruthenus	0.182504	0.162742	0.0886152	0.0817904	0.0871331	0.0805727	0.0793601	0.0805727	0.0793601	0.0805727	0.0805727	0.0805727	0.0781526	0.0792216	0.0781526	0.0825839	0.0862603	0.0805727	0.0817904	0.0804317	0.0804317	0.0813687	0.0781526	0.0862603	0.0804317	0.0781526	0.0793601	0.0793601	0.0862603	0.0848874	0.0862603	0.0804317	0.0793601	0.0793601	0.0781526	0.0872042	0.0793601	0.0872042	0.0861154	0.0793601	0.0805727	0.0793601	0.0861154	0.0824467	0.0781526	0.0848874	0.0825839	0.0848874	0.0838042
MG648444.1_Acipenser_ruthenus	0.177786	0.158295	0.0870145	0.0781526	0.0855386	0.0769501	0.0757526	0.0769501	0.0757526	0.0769501	0.0769501	0.0769501	0.0745601	0.0756216	0.0745601	0.0789536	0.0825839	0.0769501	0.0781526	0.0768166	0.0768166	0.0777536	0.0745601	0.0825839	0.0768166	0.0745601	0.0757526	0.0757526	0.0825839	0.0812341	0.0825839	0.0768166	0.0757526	0.0757526	0.0745601	0.0835278	0.0757526	0.0835278	0.0824467	0.0757526	0.0769501	0.0757526	0.0824467	0.0788241	0.0745601	0.0812341	0.0789536	0.0812341	0.0801586
MG648445.1_Acipenser_ruthenus	0.182504	0.162742	0.0902247	0.0817904	0.0887363	0.0805727	0.0793601	0.0805727	0.0793601	0.0805727	0.0805727	0.0805727	0.0781526	0.0768166	0.0757526	0.0801586	0.0838042	0.0781526	0.0793601	0.0780166	0.0780166	0.0789536	0.0757526	0.0838042	0.0780166	0.0757526	0.0769501	0.0769501	0.0838042	0.0824467	0.0838042	0.0780166	0.0769501	0.0769501	0.0757526	0.0847481	0.0769501	0.0847481	0.0836645	0.0769501	0.0781526	0.0769501	0.0836645	0.0800266	0.0757526	0.0824467	0.0801586	0.0824467	0.0813687
MG648446.1_Acipenser_ruthenus	0.182504	0.162742	0.0902247	0.0817904	0.0887363	0.0805727	0.0793601	0.0805727	0.0793601	0.0805727	0.0805727	0.0805727	0.0781526	0.0768166	0.0757526	0.0801586	0.0838042	0.0781526	0.0793601	0.0780166	0.0780166	0.0789536	0.0757526	0.0838042	0.0780166	0.0757526	0.0769501	0.0769501	0.0838042	0.0824467	0.0838042	0.0780166	0.0769501	0.0769501	0.0757526	0.0847481	0.0769501	0.0847481	0.0836645	0.0769501	0.0781526	0.0769501	0.0836645	0.0800266	0.0757526	0.0824467	0.0801586	0.0824467	0.0813687
MG648447.1_Acipenser_ruthenus	0.177786	0.158295	0.0870145	0.0781526	0.0855386	0.0769501	0.0757526	0.0769501	0.0757526	0.0769501	0.0769501	0.0769501	0.0745601	0.0756216	0.0745601	0.0789536	0.0825839	0.0769501	0.0781526	0.0768166	0.0768166	0.0777536	0.0745601	0.0825839	0.0768166	0.0745601	0.0757526	0.0757526	0.0825839	0.0812341	0.0825839	0.0768166	0.0757526	0.0757526	0.0745601	0.0835278	0.0757526	0.0835278	0.0824467	0.0757526	0.0769501	0.0757526	0.0824467	0.0788241	0.0745601	0.0812341	0.0789536	0.0812341	0.0801586
MG648448.1_Acipenser_ruthenus	0.182504	0.162742	0.0886152	0.0817904	0.0871331	0.0805727	0.0793601	0.0805727	0.0793601	0.0805727	0.0805727	0.0805727	0.0781526	0.0792216	0.0781526	0.0825839	0.0862603	0.0805727	0.0817904	0.0804317	0.0804317	0.0813687	0.0781526	0.0862603	0.0804317	0.0781526	0.0793601	0.0793601	0.0862603	0.0848874	0.0862603	0.0804317	0.0793601	0.0793601	0.0781526	0.0872042	0.0793601	0.0872042	0.0861154	0.0793601	0.0805727	0.0793601	0.0861154	0.0824467	0.0781526	0.0848874	0.0825839	0.0848874	0.0838042
MG648449.1_Acipenser_ruthenus	0.180924	0.161253	0.0886152	0.0805727	0.0871331	0.0793601	0.0781526	0.0793601	0.0781526	0.0793601	0.0793601	0.0793601	0.0769501	0.0780166	0.0769501	0.0813687	0.0850296	0.0793601	0.0805727	0.0792216	0.0792216	0.0801586	0.0769501	0.0850296	0.0792216	0.0769501	0.0781526	0.0781526	0.0850296	0.0836645	0.0850296	0.0792216	0.0781526	0.0781526	0.0769501	0.0859736	0.0781526	0.0859736	0.0848874	0.0781526	0.0793601	0.0781526	0.0848874	0.0812341	0.0769501	0.0836645	0.0813687	0.0836645	0.0825839
MG648450.1_Acipenser_ruthenus	0.177786	0.158295	0.0870145	0.0781526	0.0855386	0.0769501	0.0757526	0.0769501	0.0757526	0.0769501	0.0769501	0.0769501	0.0745601	0.0756216	0.0745601	0.0789536	0.0825839	0.0769501	0.0781526	0.0768166	0.0768166	0.0777536	0.0745601	0.0825839	0.0768166	0.0745601	0.0757526	0.0757526	0.0825839	0.0812341	0.0825839	0.0768166	0.0757526	0.0757526	0.0745601	0.0835278	0.0757526	0.0835278	0.0824467	0.0757526	0.0769501	0.0757526	0.0824467	0.0788241	0.0745601	0.0812341	0.0789536	0.0812341	0.0801586
MG648451.1_Acipenser_ruthenus	0.177786	0.158295	0.0870145	0.0781526	0.0855386	0.0769501	0.0757526	0.0769501	0.0757526	0.0769501	0.0769501	0.0769501	0.0745601	0.0756216	0.0745601	0.0789536	0.0825839	0.0769501	0.0781526	0.0768166	0.0768166	0.0777536	0.0745601	0.0825839	0.0768166	0.0745601	0.0757526	0.0757526	0.0825839	0.0812341	0.0825839	0.0768166	0.0757526	0.0757526	0.0745601	0.0835278	0.0757526	0.0835278	0.0824467	0.0757526	0.0769501	0.0757526	0.0824467	0.0788241	0.0745601	0.0812341	0.0789536	0.0812341	0.0801586
MG648452.1_Acipenser_ruthenus	0.179351	0.162742	0.0902247	0.0817904	0.0887363	0.0805727	0.0793601	0.0805727	0.0793601	0.0805727	0.0805727	0.0805727	0.0781526	0.0792216	0.0781526	0.0825839	0.0862603	0.0805727	0.0817904	0.0804317	0.0804317	0.0813687	0.0781526	0.0862603	0.0804317	0.0781526	0.0793601	0.0793601	0.0862603	0.0848874	0.0862603	0.0804317	0.0793601	0.0793601	0.0781526	0.0872042	0.0793601	0.0872042	0.0861154	0.0793601	0.0805727	0.0793601	0.0861154	0.0824467	0.0781526	0.0848874	0.0825839	0.0848874	0.0838042
MG648453.1_Acipenser_ruthenus	0.182504	0.162742	0.0886152	0.0817904	0.0871331	0.0805727	0.0793601	0.0805727	0.0793601	0.0805727	0.0805727	0.0805727	0.0781526	0.0792216	0.0781526	0.0825839	0.0862603	0.0805727	0.0817904	0.0804317	0.0804317	0.0813687	0.0781526	0.0862603	0.0804317	0.0781526	0.0793601	0.0793601	0.0862603	0.0848874	0.0862603	0.0804317	0.0793601	0.0793601	0.0781526	0.0872042	0.0793601	0.0872042	0.0861154	0.0793601	0.0805727	0.0793601	0.0861154	0.0824467	0.0781526	0.0848874	0.0825839	0.0848874	0.0838042
MG648454.1_Acipenser_ruthenus	0.180924	0.158295	0.0886152	0.0805727	0.0871331	0.0793601	0.0781526	0.0793601	0.0781526	0.0793601	0.0793601	0.0793601	0.0769501	0.0780166	0.0769501	0.0813687	0.0850296	0.0793601	0.0805727	0.0792216	0.0792216	0.0801586	0.0769501	0.0850296	0.0792216	0.0769501	0.0781526	0.0781526	0.0850296	0.0836645	0.0850296	0.0792216	0.0781526	0.0781526	0.0769501	0.0859736	0.0781526	0.0859736	0.0848874	0.0781526	0.0793601	0.0781526	0.0848874	0.0812341	0.0769501	0.0836645	0.0813687	0.0836645	0.0825839
MG648455.1_Acipenser_ruthenus	0.180924	0.161253	0.0886152	0.0805727	0.0871331	0.0793601	0.0781526	0.0793601	0.0781526	0.0793601	0.0793601	0.0793601	0.0769501	0.0780166	0.0769501	0.0813687	0.0850296	0.0793601	0.0805727	0.0792216	0.0792216	0.0801586	0.0769501	0.0850296	0.0792216	0.0769501	0.0781526	0.0781526	0.0850296	0.0836645	0.0850296	0.0792216	0.0781526	0.0781526	0.0769501	0.0859736	0.0781526	0.0859736	0.0848874	0.0781526	0.0793601	0.0781526	0.0848874	0.0812341	0.0769501	0.0836645	0.0813687	0.0836645	0.0825839
MG648456.1_Acipenser_ruthenus	0.182504	0.162742	0.0902247	0.0817904	0.0887363	0.0805727	0.0793601	0.0805727	0.0793601	0.0805727	0.0805727	0.0805727	0.0781526	0.0768166	0.0757526	0.0801586	0.0838042	0.0781526	0.0793601	0.0780166	0.0780166	0.0789536	0.0757526	0.0838042	0.0780166	0.0757526	0.0769501	0.0769501	0.0838042	0.0824467	0.0838042	0.0780166	0.0769501	0.0769501	0.0757526	0.0847481	0.0769501	0.0847481	0.0836645	0.0769501	0.0781526	0.0769501	0.0836645	0.0800266	0.0757526	0.0824467	0.0801586	0.0824467	0.0813687
MG648457.1_Acipenser_ruthenus	0.182504	0.162742	0.0886152	0.0817904	0.0871331	0.0805727	0.0793601	0.0805727	0.0793601	0.0805727	0.0805727	0.0805727	0.0781526	0.0792216	0.0781526	0.0825839	0.0862603	0.0805727	0.0817904	0.0804317	0.0804317	0.0813687	0.0781526	0.0862603	0.0804317	0.0781526	0.0793601	0.0793601	0.0862603	0.0848874	0.0862603	0.0804317	0.0793601	0.0793601	0.0781526	0.0872042	0.0793601	0.0872042	0.0861154	0.0793601	0.0805727	0.0793601	0.0861154	0.0824467	0.0781526	0.0848874	0.0825839	0.0848874	0.0838042
MG648459.1_Acipenser_ruthenus	0.182504	0.162742	0.0886152	0.0817904	0.0871331	0.0805727	0.0793601	0.0805727	0.0793601	0.0805727	0.0805727	0.0805727	0.0781526	0.0792216	0.0781526	0.0825839	0.0862603	0.0805727	0.0817904	0.0804317	0.0804317	0.0813687	0.0781526	0.0862603	0.0804317	0.0781526	0.0793601	0.0793601	0.0862603	0.0848874	0.0862603	0.0804317	0.0793601	0.0793601	0.0781526	0.0872042	0.0793601	0.0872042	0.0861154	0.0793601	0.0805727	0.0793601	0.0861154	0.0824467	0.0781526	0.0848874	0.0825839	0.0848874	0.0838042
MG648460.1_Acipenser_ruthenus	0.177786	0.158295	0.0870145	0.0781526	0.0855386	0.0769501	0.0757526	0.0769501	0.0757526	0.0769501	0.0769501	0.0769501	0.0745601	0.0756216	0.0745601	0.0789536	0.0825839	0.0769501	0.0781526	0.0768166	0.0768166	0.0777536	0.0745601	0.0825839	0.0768166	0.0745601	0.0757526	0.0757526	0.0825839	0.0812341	0.0825839	0.0768166	0.0757526	0.0757526	0.0745601	0.0835278	0.0757526	0.0835278	0.0824467	0.0757526	0.0769501	0.0757526	0.0824467	0.0788241	0.0745601	0.0812341	0.0789536	0.0812341	0.0801586
MG648461.1_Acipenser_ruthenus	0.182504	0.162742	0.0902247	0.0817904	0.0887363	0.0805727	0.0793601	0.0805727	0.0793601	0.0805727	0.0805727	0.0805727	0.0781526	0.0768166	0.0757526	0.0801586	0.0838042	0.0781526	0.0793601	0.0780166	0.0780166	0.0789536	0.0757526	0.0838042	0.0780166	0.0757526	0.0769501	0.0769501	0.0838042	0.0824467	0.0838042	0.0780166	0.0769501	0.0769501	0.0757526	0.0847481	0.0769501	0.0847481	0.0836645	0.0769501	0.0781526	0.0769501	0.0836645	0.0800266	0.0757526	0.0824467	0.0801586	0.0824467	0.0813687
MG648462.1_Acipenser_ruthenus	0.179351	0.162742	0.0902247	0.0817904	0.0887363	0.0805727	0.0793601	0.0805727	0.0793601	0.0805727	0.0805727	0.0805727	0.0781526	0.0792216	0.0781526	0.0825839	0.0862603	0.0805727	0.0817904	0.0804317	0.0804317	0.0813687	0.0781526	0.0862603	0.0804317	0.0781526	0.0793601	0.0793601	0.0862603	0.0848874	0.0862603	0.0804317	0.0793601	0.0793601	0.0781526	0.0872042	0.0793601	0.0872042	0.0861154	0.0793601	0.0805727	0.0793601	0.0861154	0.0824467	0.0781526	0.0848874	0.0825839	0.0848874	0.0838042
MG648463.1_Acipenser_ruthenus	0.182504	0.162742	0.0902247	0.0817904	0.0887363	0.0805727	0.0793601	0.0805727	0.0793601	0.0805727	0.0805727	0.0805727	0.0781526	0.0768166	0.0757526	0.0801586	0.0838042	0.0781526	0.0793601	0.0780166	0.0780166	0.0789536	0.0757526	0.0838042	0.0780166	0.0757526	0.0769501	0.0769501	0.0838042	0.0824467	0.0838042	0.0780166	0.0769501	0.0769501	0.0757526	0.0847481	0.0769501	0.0847481	0.0836645	0.0769501	0.0781526	0.0769501	0.0836645	0.0800266	0.0757526	0.0824467	0.0801586	0.0824467	0.0813687
MG648464.1_Acipenser_ruthenus	0.177786	0.158295	0.0870145	0.0781526	0.0855386	0.0769501	0.0757526	0.0769501	0.0757526	0.0769501	0.0769501	0.0769501	0.0745601	0.0756216	0.0745601	0.0789536	0.0825839	0.0769501	0.0781526	0.0768166	0.0768166	0.0777536	0.0745601	0.0825839	0.0768166	0.0745601	0.0757526	0.0757526	0.0825839	0.0812341	0.0825839	0.0768166	0.0757526	0.0757526	0.0745601	0.0835278	0.0757526	0.0835278	0.0824467	0.0757526	0.0769501	0.0757526	0.0824467	0.0788241	0.0745601	0.0812341	0.0789536	0.0812341	0.0801586
MG648465.1_Acipenser_ruthenus	0.180924	0.161253	0.0902247	0.0817904	0.0887363	0.0805727	0.0793601	0.0805727	0.0793601	0.0805727	0.0805727	0.0805727	0.0781526	0.0792216	0.0781526	0.0825839	0.0862603	0.0805727	0.0817904	0.0804317	0.0804317	0.0813687	0.0781526	0.0862603	0.0804317	0.0781526	0.0793601	0.0793601	0.0862603	0.0848874	0.0862603	0.0804317	0.0793601	0.0793601	0.0781526	0.0872042	0.0793601	0.0872042	0.0861154	0.0793601	0.0805727	0.0793601	0.0861154	0.0824467	0.0781526	0.0848874	0.0825839	0.0848874	0.0838042
MG648466.1_Acipenser_ruthenus	0.182504	0.162742	0.0886152	0.0817904	0.0871331	0.0805727	0.0793601	0.0805727	0.0793601	0.0805727	0.0805727	0.0805727	0.0781526	0.0792216	0.0781526	0.0825839	0.0862603	0.0805727	0.0817904	0.0804317	0.0804317	0.0813687	0.0781526	0.0862603	0.0804317	0.0781526	0.0793601	0.0793601	0.0862603	0.0848874	0.0862603	0.0804317	0.0793601	0.0793601	0.0781526	0.0872042	0.0793601	0.0872042	0.0861154	0.0793601	0.0805727	0.0793601	0.0861154	0.0824467	0.0781526	0.0848874	0.0825839	0.0848874	0.0838042
MG648467.1_Acipenser_ruthenus	0.182504	0.161253	0.0886152	0.0805727	0.0871331	0.0793601	0.0781526	0.0793601	0.0781526	0.0793601	0.0793601	0.0793601	0.0769501	0.0780166	0.0769501	0.0813687	0.0850296	0.0793601	0.0805727	0.0792216	0.0792216	0.0801586	0.0769501	0.0850296	0.0792216	0.0769501	0.0781526	0.0781526	0.0850296	0.0836645	0.0850296	0.0792216	0.0781526	0.0781526	0.0769501	0.0859736	0.0781526	0.0859736	0.0848874	0.0781526	0.0793601	0.0781526	0.0848874	0.0812341	0.0769501	0.0836645	0.0813687	0.0836645	0.0825839
MG648468.1_Acipenser_ruthenus	0.182504	0.162742	0.0886152	0.0817904	0.0871331	0.0805727	0.0793601	0.0805727	0.0793601	0.0805727	0.0805727	0.0805727	0.0781526	0.0792216	0.0781526	0.0825839	0.0862603	0.0805727	0.0817904	0.0804317	0.0804317	0.0813687	0.0781526	0.0862603	0.0804317	0.0781526	0.0793601	0.0793601	0.0862603	0.0848874	0.0862603	0.0804317	0.0793601	0.0793601	0.0781526	0.0872042	0.0793601	0.0872042	0.0861154	0.0793601	0.0805727	0.0793601	0.0861154	0.0824467	0.0781526	0.0848874	0.0825839	0.0848874	0.0838042
MG648469.1_Acipenser_ruthenus	0.180924	0.158295	0.0886152	0.0805727	0.0871331	0.0793601	0.0781526	0.0793601	0.0781526	0.0793601	0.0793601	0.0793601	0.0769501	0.0780166	0.0769501	0.0813687	0.0850296	0.0793601	0.0805727	0.0792216	0.0792216	0.0801586	0.0769501	0.0850296	0.0792216	0.0769501	0.0781526	0.0781526	0.0850296	0.0836645	0.0850296	0.0792216	0.0781526	0.0781526	0.0769501	0.0859736	0.0781526	0.0859736	0.0848874	0.0781526	0.0793601	0.0781526	0.0848874	0.0812341	0.0769501	0.0836645	0.0813687	0.0836645	0.0825839
MG648470.1_Acipenser_ruthenus	0.182504	0.162742	0.0886152	0.0817904	0.0871331	0.0805727	0.0793601	0.0805727	0.0793601	0.0805727	0.0805727	0.0805727	0.0781526	0.0792216	0.0781526	0.0825839	0.0862603	0.0805727	0.0817904	0.0804317	0.0804317	0.0813687	0.0781526	0.0862603	0.0804317	0.0781526	0.0793601	0.0793601	0.0862603	0.0848874	0.0862603	0.0804317	0.0793601	0.0793601	0.0781526	0.0872042	0.0793601	0.0872042	0.0861154	0.0793601	0.0805727	0.0793601	0.0861154	0.0824467	0.0781526	0.0848874	0.0825839	0.0848874	0.0838042
MG648471.1_Acipenser_ruthenus	0.177786	0.158295	0.0870145	0.0781526	0.0855386	0.0769501	0.0757526	0.0769501	0.0757526	0.0769501	0.0769501	0.0769501	0.0745601	0.0756216	0.0745601	0.0789536	0.0825839	0.0769501	0.0781526	0.0768166	0.0768166	0.0777536	0.0745601	0.0825839	0.0768166	0.0745601	0.0757526	0.0757526	0.0825839	0.0812341	0.0825839	0.0768166	0.0757526	0.0757526	0.0745601	0.0835278	0.0757526	0.0835278	0.0824467	0.0757526	0.0769501	0.0757526	0.0824467	0.0788241	0.0745601	0.0812341	0.0789536	0.0812341	0.0801586
MG648473.1_Acipenser_ruthenus	0.179351	0.162742	0.0902247	0.0817904	0.0887363	0.0805727	0.0793601	0.0805727	0.0793601	0.0805727	0.0805727	0.0805727	0.0781526	0.0792216	0.0781526	0.0825839	0.0862603	0.0805727	0.0817904	0.0804317	0.0804317	0.0813687	0.0781526	0.0862603	0.0804317	0.0781526	0.0793601	0.0793601	0.0862603	0.0848874	0.0862603	0.0804317	0.0793601	0.0793601	0.0781526	0.0872042	0.0793601	0.0872042	0.0861154	0.0793601	0.0805727	0.0793601	0.0861154	0.0824467	0.0781526	0.0848874	0.0825839	0.0848874	0.0838042
MG648472.1_Acipenser_ruthenus	0.177786	0.158295	0.0870145	0.0781526	0.0855386	0.0769501	0.0757526	0.0769501	0.0757526	0.0769501	0.0769501	0.0769501	0.0745601	0.0756216	0.0745601	0.0789536	0.0825839	0.0769501	0.0781526	0.0768166	0.0768166	0.0777536	0.0745601	0.0825839	0.0768166	0.0745601	0.0757526	0.0757526	0.0825839	0.0812341	0.0825839	0.0768166	0.0757526	0.0757526	0.0745601	0.0835278	0.0757526	0.0835278	0.0824467	0.0757526	0.0769501	0.0757526	0.0824467	0.0788241	0.0745601	0.0812341	0.0789536	0.0812341	0.0801586
MG648474.1_Acipenser_ruthenus	0.182504	0.15977	0.0870145	0.0793601	0.0855386	0.0781526	0.0769501	0.0781526	0.0769501	0.0781526	0.0781526	0.0781526	0.0757526	0.0768166	0.0757526	0.0801586	0.0838042	0.0781526	0.0793601	0.0780166	0.0780166	0.0789536	0.0757526	0.0838042	0.0780166	0.0757526	0.0769501	0.0769501	0.0838042	0.0824467	0.0838042	0.0780166	0.0769501	0.0769501	0.0757526	0.0847481	0.0769501	0.0847481	0.0836645	0.0769501	0.0781526	0.0769501	0.0836645	0.0800266	0.0757526	0.0824467	0.0801586	0.0824467	0.0813687
MG648475.1_Acipenser_ruthenus	0.182504	0.162742	0.0902247	0.0817904	0.0887363	0.0805727	0.0793601	0.0805727	0.0793601	0.0805727	0.0805727	0.0805727	0.0781526	0.0768166	0.0757526	0.0801586	0.0838042	0.0781526	0.0793601	0.0780166	0.0780166	0.0789536	0.0757526	0.0838042	0.0780166	0.0757526	0.0769501	0.0769501	0.0838042	0.0824467	0.0838042	0.0780166	0.0769501	0.0769501	0.0757526	0.0847481	0.0769501	0.0847481	0.0836645	0.0769501	0.0781526	0.0769501	0.0836645	0.0800266	0.0757526	0.0824467	0.0801586	0.0824467	0.0813687
MG648458.1_Acipenser_ruthenus	0.182504	0.162742	0.0902247	0.0817904	0.0887363	0.0805727	0.0793601	0.0805727	0.0793601	0.0805727	0.0805727	0.0805727	0.0781526	0.0792216	0.0781526	0.0825839	0.0862603	0.0805727	0.0817904	0.0804317	0.0804317	0.0813687	0.0781526	0.0862603	0.0804317	0.0781526	0.0793601	0.0793601	0.0862603	0.0848874	0.0862603	0.0804317	0.0793601	0.0793601	0.0781526	0.0872042	0.0793601	0.0872042	0.0861154	0.0793601	0.0805727	0.0793601	0.0861154	0.0824467	0.0781526	0.0848874	0.0825839	0.0848874	0.0838042
JQ033713.1_Acipenser_ruthenus	7.67749	8.59816	8.15631	8.15631	8.0953	8.15631	8.15631	8.15631	8.39604	8.39604	8.39604	8.15631	8.15631	11.3002	11.3002	11.3002	11.4794	11.3002	11.3002	11.3002	11.3002	11.3002	11.3002	11.4794	11.3002	11.3002	11.3002	11.3002	11.4794	11.3002	11.4794	11.3002	11.3002	11.3002	11.3002	10.0122	11.3002	10.0122	10.3076	11.3002	11.3002	11.3002	11.3002	11.3002	11.3002	11.1429	11.3002	11.3002	11.3002
JQ033714.1_Acipenser_ruthenus	8.17653	9.23943	8.65535	8.65535	8.59357	8.65535	8.65535	8.65535	8.93672	8.93672	8.93672	8.65535	8.65535	12.4947	12.4947	12.4947	12.75	12.4947	12.4947	12.4947	12.4947	12.4947	12.4947	12.75	12.4947	12.4947	12.4947	12.4947	12.75	12.4947	12.75	12.4947	12.4947	12.4947	12.4947	10.9617	12.4947	10.9617	11.3107	12.4947	12.4947	12.4947	12.4947	12.4947	12.4947	12.2679	12.4947	12.4947	12.4947
GU647227.1_Acipenser_gueldenstaedtii	0.172893	0.159953	0.064586	0.0542258	0.066166	0.0553013	0.0542258	0.0553013	0.056381	0.0553013	0.0553013	0.0531544	0.0531544	0.0562827	0.0553013	0.0571715	0.062623	0.0553013	0.056381	0.0552051	0.0552051	0.0582533	0.0553013	0.062623	0.0552051	0.0553013	0.056381	0.056381	0.062623	0.0614231	0.062623	0.0552051	0.056381	0.056381	0.0553013	0.0635182	0.0542258	0.0635182	0.0625198	0.056381	0.0574649	0.0542258	0.0603307	0.0592426	0.0553013	0.0592426	0.0615242	0.0614231	0.0604296
JN698961.1_Acipenser_gueldenstaedtii	0.16062	0.158246	0.0606696	0.0606696	0.0626176	0.0606696	0.0606696	0.0606696	0.0625145	0.0625145	0.0625145	0.0588368	0.0588368	0.0480868	0.0480868	0.0463353	0.058342	0.0480868	0.0480868	0.0463353	0.0463353	0.0480868	0.0480868	0.058342	0.0463353	0.0480868	0.0480868	0.0480868	0.058342	0.0498496	0.058342	0.0463353	0.0480868	0.0480868	0.0480868	0.0581918	0.0463353	0.0581918	0.0565388	0.0480868	0.0498496	0.0463353	0.0497064	0.0497064	0.0480868	0.0513333	0.0498496	0.0498496	0.0498496
AF238692.1_Acipenser_gueldenstaedtii	0.156805	0.16037	0.064593	0.0656516	0.0646859	0.067271	0.067271	0.067271	0.0688998	0.0688998	0.0688998	0.0656516	0.0656516	0.0561262	0.0561262	0.0559887	0.0653283	0.0561262	0.0576914	0.0545698	0.0545698	0.0575495	0.0561262	0.0653283	0.0545698	0.0561262	0.0561262	0.0561262	0.0653283	0.0591191	0.0653283	0.0545698	0.0576914	0.0576914	0.0561262	0.0650274	0.0545698	0.0650274	0.0635786	0.0576914	0.0592654	0.0545698	0.0575495	0.0574131	0.0561262	0.0589783	0.0592654	0.0591191	0.0576914
AF238691.1_Acipenser_gueldenstaedtii	0.158486	0.15315	0.0680529	0.0694184	0.0702087	0.0694184	0.0694184	0.0694184	0.0715631	0.0715631	0.0715631	0.0694184	0.0672897	0.0429338	0.0429338	0.0429338	0.054314	0.0448833	0.0468468	0.0429338	0.0429338	0.0447333	0.0429338	0.054314	0.0429338	0.0429338	0.0429338	0.0429338	0.054314	0.0466898	0.054314	0.0429338	0.0429338	0.0429338	0.0429338	0.0560058	0.0429338	0.0560058	0.0541556	0.0429338	0.0448833	0.0429338	0.0466898	0.0447333	0.0429338	0.0485052	0.0468468	0.0466898	0.0448833
AF238690.1_Acipenser_gueldenstaedtii	0.155644	0.160795	0.0633359	0.064316	0.0649125	0.0658015	0.0658015	0.0658015	0.0672948	0.0672948	0.0672948	0.064316	0.064316	0.0555647	0.0555647	0.0554345	0.0653451	0.0555647	0.0570043	0.0541325	0.0541325	0.0568704	0.0555647	0.0653451	0.0541325	0.0555647	0.0555647	0.0555647	0.0653451	0.0583138	0.0653451	0.0541325	0.0570043	0.0570043	0.0555647	0.0665382	0.0541325	0.0665382	0.0652024	0.0570043	0.0584515	0.0541325	0.0568704	0.0567412	0.0555647	0.0581808	0.0584515	0.0583138	0.0570043
AF238689.1_Acipenser_gueldenstaedtii	0.15542	0.160562	0.0632525	0.0642317	0.0648266	0.065715	0.065715	0.065715	0.0672061	0.0672061	0.0672061	0.0642317	0.0642317	0.055493	0.055493	0.0553631	0.0652597	0.055493	0.0569306	0.0540628	0.0540628	0.056797	0.055493	0.0652597	0.0540628	0.055493	0.055493	0.055493	0.0652597	0.0582383	0.0652597	0.0540628	0.0569306	0.0569306	0.055493	0.0664515	0.0540628	0.0664515	0.0651174	0.0569306	0.0583756	0.0540628	0.056797	0.0566681	0.055493	0.0581056	0.0583756	0.0582383	0.0569306
AF238688.1_Acipenser_gueldenstaedtii	0.157288	0.162453	0.0632525	0.0642317	0.0648266	0.065715	0.065715	0.065715	0.0672061	0.0672061	0.0672061	0.0642317	0.0642317	0.055493	0.055493	0.0553631	0.0652597	0.055493	0.0569306	0.0540628	0.0540628	0.056797	0.055493	0.0652597	0.0540628	0.055493	0.055493	0.055493	0.0652597	0.0582383	0.0652597	0.0540628	0.0569306	0.0569306	0.055493	0.0664515	0.0540628	0.0664515	0.0651174	0.0569306	0.0583756	0.0540628	0.056797	0.0566681	0.055493	0.0581056	0.0583756	0.0582383	0.0569306
AF238687.1_Acipenser_gueldenstaedtii	0.15542	0.160562	0.0632525	0.0642317	0.0648266	0.065715	0.065715	0.065715	0.0672061	0.0672061	0.0672061	0.0642317	0.0642317	0.055493	0.055493	0.0553631	0.0652597	0.055493	0.0569306	0.0540628	0.0540628	0.056797	0.055493	0.0652597	0.0540628	0.055493	0.055493	0.055493	0.0652597	0.0582383	0.0652597	0.0540628	0.0569306	0.0569306	0.055493	0.0664515	0.0540628	0.0664515	0.0651174	0.0569306	0.0583756	0.0540628	0.056797	0.0566681	0.055493	0.0581056	0.0583756	0.0582383	0.0569306
AF238686.1_Acipenser_gueldenstaedtii	0.15542	0.160562	0.0632525	0.0642317	0.0648266	0.065715	0.065715	0.065715	0.0672061	0.0672061	0.0672061	0.0642317	0.0642317	0.055493	0.055493	0.0553631	0.0652597	0.055493	0.0569306	0.0540628	0.0540628	0.056797	0.055493	0.0652597	0.0540628	0.055493	0.055493	0.055493	0.0652597	0.0582383	0.0652597	0.0540628	0.0569306	0.0569306	0.055493	0.0664515	0.0540628	0.0664515	0.0651174	0.0569306	0.0583756	0.0540628	0.056797	0.0566681	0.055493	0.0581056	0.0583756	0.0582383	0.0569306
AF238684.1_Acipenser_gueldenstaedtii	0.157048	0.162208	0.064586	0.0655586	0.066166	0.0670457	0.0670457	0.0670457	0.0685408	0.0685408	0.0685408	0.0655586	0.0655586	0.056797	0.056797	0.0566681	0.0665929	0.056797	0.0582383	0.0553631	0.0553631	0.0581056	0.056797	0.0665929	0.0553631	0.056797	0.056797	0.056797	0.0665929	0.0595507	0.0665929	0.0553631	0.0582383	0.0582383	0.056797	0.0677903	0.0553631	0.0677903	0.0664515	0.0582383	0.0596871	0.0553631	0.0581056	0.0579776	0.056797	0.0594189	0.0596871	0.0595507	0.0582383
AF238683.1_Acipenser_gueldenstaedtii	0.15542	0.160562	0.0632525	0.0642317	0.0648266	0.065715	0.065715	0.065715	0.0672061	0.0672061	0.0672061	0.0642317	0.0642317	0.055493	0.055493	0.0553631	0.0652597	0.055493	0.0569306	0.0540628	0.0540628	0.056797	0.055493	0.0652597	0.0540628	0.055493	0.055493	0.055493	0.0652597	0.0582383	0.0652597	0.0540628	0.0569306	0.0569306	0.055493	0.0664515	0.0540628	0.0664515	0.0651174	0.0569306	0.0583756	0.0540628	0.056797	0.0566681	0.055493	0.0581056	0.0583756	0.0582383	0.0569306
AF238682.1_Acipenser_gueldenstaedtii	0.157048	0.162208	0.064586	0.0655586	0.066166	0.0670457	0.0670457	0.0670457	0.0685408	0.0685408	0.0685408	0.0655586	0.0655586	0.056797	0.056797	0.0566681	0.0665929	0.056797	0.0582383	0.0553631	0.0553631	0.0581056	0.056797	0.0665929	0.0553631	0.056797	0.056797	0.056797	0.0665929	0.0595507	0.0665929	0.0553631	0.0582383	0.0582383	0.056797	0.0677903	0.0553631	0.0677903	0.0664515	0.0582383	0.0596871	0.0553631	0.0581056	0.0579776	0.056797	0.0594189	0.0596871	0.0595507	0.0582383
AF238681.1_Acipenser_gueldenstaedtii	0.159168	0.164355	0.064741	0.065715	0.0663253	0.0672061	0.0672061	0.0672061	0.0687051	0.0687051	0.0687051	0.065715	0.065715	0.0569306	0.0569306	0.056797	0.0667391	0.0569306	0.0583756	0.055493	0.055493	0.0582383	0.0569306	0.0667391	0.055493	0.0569306	0.0569306	0.0569306	0.0667391	0.0596871	0.0667391	0.055493	0.0583756	0.0583756	0.0569306	0.0679309	0.055493	0.0679309	0.0665929	0.0583756	0.0598282	0.055493	0.0582383	0.0581056	0.0569306	0.0595507	0.0598282	0.0596871	0.0583756
KT232133.1_Acipenser_gueldenstaedtii	0.173125	0.163047	0.0662374	0.0564819	0.0678319	0.0575679	0.0564819	0.0575679	0.0586582	0.0575679	0.0575679	0.0554001	0.0554001	0.056381	0.0554001	0.0572667	0.0627288	0.0554001	0.0564819	0.0553013	0.0553013	0.0583506	0.0554001	0.0627288	0.0553013	0.0554001	0.0564819	0.0564819	0.0627288	0.0615242	0.0627288	0.0553013	0.0564819	0.0564819	0.0554001	0.0636208	0.0543225	0.0636208	0.062623	0.0564819	0.0575679	0.0543225	0.0604296	0.0593393	0.0554001	0.0593393	0.0616278	0.0615242	0.0605311
KT232132.1_Acipenser_gueldenstaedtii	0.172893	0.159953	0.064586	0.0542258	0.066166	0.0553013	0.0542258	0.0553013	0.056381	0.0553013	0.0553013	0.0531544	0.0531544	0.0562827	0.0553013	0.0571715	0.062623	0.0553013	0.056381	0.0552051	0.0552051	0.0582533	0.0553013	0.062623	0.0552051	0.0553013	0.056381	0.056381	0.062623	0.0614231	0.062623	0.0552051	0.056381	0.056381	0.0553013	0.0635182	0.0542258	0.0635182	0.0625198	0.056381	0.0574649	0.0542258	0.0603307	0.0592426	0.0553013	0.0592426	0.0615242	0.0614231	0.0604296
KT232131.1_Acipenser_gueldenstaedtii	0.171635	0.1616	0.0662374	0.0554001	0.0678319	0.0564819	0.0554001	0.0564819	0.0575679	0.0564819	0.0564819	0.0543225	0.0543225	0.0553013	0.0543225	0.056187	0.0616278	0.0543225	0.0554001	0.0542258	0.0542258	0.0572667	0.0543225	0.0616278	0.0542258	0.0543225	0.0554001	0.0554001	0.0616278	0.0604296	0.0616278	0.0542258	0.0554001	0.0554001	0.0543225	0.0625198	0.0532491	0.0625198	0.0615242	0.0554001	0.0564819	0.0532491	0.0593393	0.0582533	0.0543225	0.0582533	0.0605311	0.0604296	0.0594387
KC130102.1_Acipenser_gueldenstaedtii	0.170151	0.160159	0.064741	0.0543225	0.0663253	0.0554001	0.0543225	0.0554001	0.0564819	0.0554001	0.0554001	0.0532491	0.0532491	0.0542258	0.0532491	0.0551115	0.0605311	0.0532491	0.0543225	0.0531544	0.0531544	0.056187	0.0532491	0.0605311	0.0531544	0.0532491	0.0543225	0.0543225	0.0605311	0.0593393	0.0605311	0.0531544	0.0543225	0.0543225	0.0532491	0.0614231	0.0521798	0.0614231	0.0604296	0.0543225	0.0554001	0.0521798	0.0582533	0.0571715	0.0532491	0.0571715	0.0594387	0.0593393	0.0583506
KC130101.1_Acipenser_gueldenstaedtii	0.172893	0.159953	0.064586	0.0542258	0.066166	0.0553013	0.0542258	0.0553013	0.056381	0.0553013	0.0553013	0.0531544	0.0531544	0.0562827	0.0553013	0.0571715	0.062623	0.0553013	0.056381	0.0552051	0.0552051	0.0582533	0.0553013	0.062623	0.0552051	0.0553013	0.056381	0.056381	0.062623	0.0614231	0.062623	0.0552051	0.056381	0.056381	0.0553013	0.0635182	0.0542258	0.0635182	0.0625198	0.056381	0.0574649	0.0542258	0.0603307	0.0592426	0.0553013	0.0592426	0.0615242	0.0614231	0.0604296
KC130100.1_Acipenser_gueldenstaedtii	0.172893	0.159953	0.064586	0.0542258	0.066166	0.0553013	0.0542258	0.0553013	0.056381	0.0553013	0.0553013	0.0531544	0.0531544	0.0562827	0.0553013	0.0571715	0.062623	0.0553013	0.056381	0.0552051	0.0552051	0.0582533	0.0553013	0.062623	0.0552051	0.0553013	0.056381	0.056381	0.062623	0.0614231	0.062623	0.0552051	0.056381	0.056381	0.0553013	0.0635182	0.0542258	0.0635182	0.0625198	0.056381	0.0574649	0.0542258	0.0603307	0.0592426	0.0553013	0.0592426	0.0615242	0.0614231	0.0604296
KC130099.1_Acipenser_gueldenstaedtii	0.168675	0.158725	0.0632525	0.0521798	0.0648266	0.0532491	0.0521798	0.0532491	0.0543225	0.0532491	0.0532491	0.0511147	0.0511147	0.0542258	0.0532491	0.0551115	0.0605311	0.0532491	0.0543225	0.0531544	0.0531544	0.056187	0.0532491	0.0605311	0.0531544	0.0532491	0.0543225	0.0543225	0.0605311	0.0593393	0.0605311	0.0531544	0.0543225	0.0543225	0.0532491	0.0614231	0.0521798	0.0614231	0.0604296	0.0543225	0.0554001	0.0521798	0.0582533	0.0571715	0.0532491	0.0571715	0.0594387	0.0593393	0.0583506
KC130098.1_Acipenser_gueldenstaedtii	0.167205	0.157298	0.064741	0.0532491	0.0663253	0.0543225	0.0532491	0.0543225	0.0554001	0.0543225	0.0543225	0.0521798	0.0521798	0.0531544	0.0521798	0.0540402	0.0594387	0.0521798	0.0532491	0.0520872	0.0520872	0.0551115	0.0521798	0.0594387	0.0520872	0.0521798	0.0532491	0.0532491	0.0594387	0.0582533	0.0594387	0.0520872	0.0532491	0.0532491	0.0521798	0.0603307	0.0511147	0.0603307	0.0593393	0.0532491	0.0543225	0.0511147	0.0571715	0.0560939	0.0521798	0.0560939	0.0583506	0.0582533	0.0572667
KC130097.1_Acipenser_gueldenstaedtii	0.170151	0.160159	0.064741	0.0543225	0.0663253	0.0554001	0.0543225	0.0554001	0.0564819	0.0554001	0.0554001	0.0532491	0.0532491	0.0542258	0.0532491	0.0551115	0.0605311	0.0532491	0.0543225	0.0531544	0.0531544	0.056187	0.0532491	0.0605311	0.0531544	0.0532491	0.0543225	0.0543225	0.0605311	0.0593393	0.0605311	0.0531544	0.0543225	0.0543225	0.0532491	0.0614231	0.0521798	0.0614231	0.0604296	0.0543225	0.0554001	0.0521798	0.0582533	0.0571715	0.0532491	0.0571715	0.0594387	0.0593393	0.0583506
KC130096.1_Acipenser_gueldenstaedtii	0.167205	0.157298	0.064741	0.0532491	0.0663253	0.0543225	0.0532491	0.0543225	0.0554001	0.0543225	0.0543225	0.0521798	0.0521798	0.0531544	0.0521798	0.0540402	0.0594387	0.0521798	0.0532491	0.0520872	0.0520872	0.0551115	0.0521798	0.0594387	0.0520872	0.0521798	0.0532491	0.0532491	0.0594387	0.0582533	0.0594387	0.0520872	0.0532491	0.0532491	0.0521798	0.0603307	0.0511147	0.0603307	0.0593393	0.0532491	0.0543225	0.0511147	0.0571715	0.0560939	0.0521798	0.0560939	0.0583506	0.0582533	0.0572667
KC130095.1_Acipenser_gueldenstaedtii	0.174622	0.1616	0.0530487	0.0458501	0.0545544	0.0468949	0.0458501	0.0468949	0.0479438	0.0468949	0.0468949	0.0448092	0.0448092	0.0542258	0.0532491	0.0551115	0.0605311	0.0532491	0.0543225	0.0531544	0.0531544	0.056187	0.0532491	0.0605311	0.0531544	0.0532491	0.0543225	0.0543225	0.0605311	0.0593393	0.0605311	0.0531544	0.0543225	0.0543225	0.0532491	0.0614231	0.0521798	0.0614231	0.0604296	0.0543225	0.0554001	0.0521798	0.0582533	0.0571715	0.0532491	0.0571715	0.0594387	0.0593393	0.0583506
KC130094.1_Acipenser_gueldenstaedtii	0.171635	0.1616	0.0662374	0.0554001	0.0678319	0.0564819	0.0554001	0.0564819	0.0575679	0.0564819	0.0564819	0.0543225	0.0543225	0.0553013	0.0543225	0.056187	0.0616278	0.0543225	0.0554001	0.0542258	0.0542258	0.0572667	0.0543225	0.0616278	0.0542258	0.0543225	0.0554001	0.0554001	0.0616278	0.0604296	0.0616278	0.0542258	0.0554001	0.0554001	0.0543225	0.0625198	0.0532491	0.0625198	0.0615242	0.0554001	0.0564819	0.0532491	0.0593393	0.0582533	0.0543225	0.0582533	0.0605311	0.0604296	0.0594387
KC130093.1_Acipenser_gueldenstaedtii	0.170151	0.160159	0.064741	0.0543225	0.0663253	0.0554001	0.0543225	0.0554001	0.0564819	0.0554001	0.0554001	0.0532491	0.0532491	0.0542258	0.0532491	0.0551115	0.0605311	0.0532491	0.0543225	0.0531544	0.0531544	0.056187	0.0532491	0.0605311	0.0531544	0.0532491	0.0543225	0.0543225	0.0605311	0.0593393	0.0605311	0.0531544	0.0543225	0.0543225	0.0532491	0.0614231	0.0521798	0.0614231	0.0604296	0.0543225	0.0554001	0.0521798	0.0582533	0.0571715	0.0532491	0.0571715	0.0594387	0.0593393	0.0583506
KC130090.1_Acipenser_gueldenstaedtii	0.167205	0.157298	0.064741	0.0532491	0.0663253	0.0543225	0.0532491	0.0543225	0.0554001	0.0543225	0.0543225	0.0521798	0.0521798	0.0531544	0.0521798	0.0540402	0.0594387	0.0521798	0.0532491	0.0520872	0.0520872	0.0551115	0.0521798	0.0594387	0.0520872	0.0521798	0.0532491	0.0532491	0.0594387	0.0582533	0.0594387	0.0520872	0.0532491	0.0532491	0.0521798	0.0603307	0.0511147	0.0603307	0.0593393	0.0532491	0.0543225	0.0511147	0.0571715	0.0560939	0.0521798	0.0560939	0.0583506	0.0582533	0.0572667
AF238685.1_Acipenser_gueldenstaedtii	0.631943	0.631943	0.482831	0.484726	0.484296	0.481249	0.481249	0.481249	0.484726	0.484726	0.484726	0.481249	0.477799	0.463583	0.463583	0.460294	0.479303	0.463583	0.466897	0.46326	0.46326	0.466562	0.463583	0.479303	0.46326	0.463583	0.463583	0.463583	0.479303	0.469889	0.479303	0.460294	0.463583	0.463583	0.463583	0.48202	0.460294	0.48202	0.478963	0.460294	0.463583	0.460294	0.469889	0.463583	0.463583	0.469557	0.470238	0.469889	0.466897
	Huso huso	Acipenser stellatus	Acipenser ruthenus	Acipenser gueldenstaedtii
Min	0	0	0	0
Max	0.00714286	0.0170467	11.8613	0.422934
Average	0.00274784	0.00383157	1.20358	0.0337224
[truncated: 214 more columns]

## Sheet: Supplemetary Table 7
Supplementary Table 7. Kimura 2-parameter pairwise distances (gamma corrected) based on D-loop region for the third dataset.
	NC_004419.1_Polyodon_spathula	NC_005834.1_Psephurus_gladius	MZ665984.1_Acipenser_stellatus	MZ665978.1_Acipenser_stellatus	MZ665979.1_Acipenser_stellatus	MZ665980.1_Acipenser_stellatus	MZ665982.1_Acipenser_stellatus	MZ665983.1_Acipenser_stellatus	MZ665985.1_Acipenser_stellatus	MZ665986.1_Acipenser_stellatus	MZ665987.1_Acipenser_stellatus	MZ665988.1_Acipenser_stellatus	MZ665989.1_Acipenser_stellatus	MZ665981.1_Acipenser_stellatus	KF431852.1_Acipenser_stellatus	KF431853.1_Acipenser_stellatus	KF431851.1_Acipenser_stellatus	KF431854.1_Acipenser_stellatus	KF431855.1_Acipenser_stellatus	KF431856.1_Acipenser_stellatus	KF431857.1_Acipenser_stellatus	OL943804.1_Acipenser_stellatus	OL943805.1_Acipenser_stellatus	OL943806.1_Acipenser_stellatus	OL943807.1_Acipenser_stellatus	OL943808.1_Acipenser_stellatus	OL943809.1_Acipenser_stellatus	OL943810.1_Acipenser_stellatus	OL943811.1_Acipenser_stellatus	OL943812.1_Acipenser_stellatus	OL943813.1_Acipenser_stellatus	OL943814.1_Acipenser_stellatus	OL943815.1_Acipenser_stellatus	OL943816.1_Acipenser_stellatus	OL943817.1_Acipenser_stellatus	OL943818.1_Acipenser_stellatus	OL943819.1_Acipenser_stellatus	OL943820.1_Acipenser_stellatus	OL943821.1_Acipenser_stellatus	OL943822.1_Acipenser_stellatus	OL943823.1_Acipenser_stellatus	OL943824.1_Acipenser_stellatus	OL943825.1_Acipenser_stellatus	OL943826.1_Acipenser_stellatus	OL943827.1_Acipenser_stellatus	OL943828.1_Acipenser_stellatus	OL943829.1_Acipenser_stellatus	OL943830.1_Acipenser_stellatus	OL943831.1_Acipenser_stellatus
NC_004419.1_Polyodon_spathula
NC_005834.1_Psephurus_gladius	0.400544
MZ665984.1_Acipenser_stellatus	0.752464	0.626304
MZ665978.1_Acipenser_stellatus	0.773326	0.626304	0.0101781
MZ665979.1_Acipenser_stellatus	0.787671	0.632391	0.00888325	0.00631313
MZ665980.1_Acipenser_stellatus	0.773326	0.626304	0.0101781	0.0101781	0.00631313
MZ665982.1_Acipenser_stellatus	0.759333	0.644783	0.0360963	0.0418919	0.0404313	0.0389785
MZ665983.1_Acipenser_stellatus	0.773326	0.632391	0.00376884	0.00631313	0.00759494	0.00888325	0.0346667
MZ665985.1_Acipenser_stellatus	0.766287	0.620287	0.00759494	0.0101781	0.00888325	0.0101781	0.0389785	0.00631313
MZ665986.1_Acipenser_stellatus	0.780454	0.632391	0.0101781	0.00759494	0.00888325	0.0101781	0.0418919	0.00888325	0.0101781
MZ665987.1_Acipenser_stellatus	0.766287	0.620287	0.0114796	0.00888325	0.00759494	0.0114796	0.0433604	0.0101781	0.00888325	0.0114796
MZ665988.1_Acipenser_stellatus	0.766287	0.638551	0.00376884	0.0114796	0.0101781	0.0114796	0.0375335	0.00503778	0.00888325	0.0114796	0.0101781
MZ665989.1_Acipenser_stellatus	0.794979	0.644783	0.0101781	0.0101781	0.00888325	0.0101781	0.0360963	0.00888325	0.0101781	0.0101781	0.0114796	0.0114796
MZ665981.1_Acipenser_stellatus	0.780454	0.644783	0.00761421	0.0128205	0.011509	0.0154639	0.0390836	0.00890585	0.0128205	0.0154639	0.011509	0.00377834	0.0141388
KF431852.1_Acipenser_stellatus	7.72727	5.35172	5.42373	4.70887	4.99962	4.44999	4.44999	4.84991	4.44999	4.57578	4.44999	5.15884	4.70887	5.3285
KF431853.1_Acipenser_stellatus	7.875	5.51842	5.41101	4.69721	4.98751	4.43872	4.43872	4.83803	4.43872	4.56433	4.43872	5.14649	4.69721	5.31589	0.00137268
KF431851.1_Acipenser_stellatus	8.05404	5.50292	5.39833	4.68559	4.97545	4.4275	4.4275	4.82619	4.4275	4.55291	4.4275	5.13418	4.68559	5.30332	0.00137268	0
KF431854.1_Acipenser_stellatus	7.85595	5.89134	5.5854	4.82619	5.13418	4.55291	4.55291	4.97545	4.55291	4.97545	4.55291	5.30332	4.82619	5.48392	0.0304843	0.0290276	0.0290276
KF431855.1_Acipenser_stellatus	6.8991	5.30612	5.39833	4.68559	4.97545	4.4275	4.4275	4.82619	4.4275	4.82619	4.4275	5.13418	4.68559	5.30332	0.0367172	0.0352423	0.0352423	0.0140845
KF431856.1_Acipenser_stellatus	7.85595	6.36112	5.5854	4.82619	5.13418	4.55291	4.55291	4.97545	4.55291	4.97545	4.55291	5.30332	4.82619	5.48392	0.0320289	0.0305677	0.0305677	0.00977654	0.00977654
KF431857.1_Acipenser_stellatus	7.85595	5.89134	6.00111	5.13418	5.48392	4.82619	4.82619	5.30332	4.82619	5.30332	4.82619	5.6772	5.13418	5.88454	0.0335825	0.0321168	0.0321168	0.00275482	0.0169972	0.0126404
OL943804.1_Acipenser_stellatus	7.19031	6.11702	5.5854	4.82619	5.13418	4.55291	4.55291	4.97545	4.55291	4.68559	4.55291	5.30332	4.82619	5.48392	0.0320756	0.0306122	0.0306122	0.00979021	0.0069541	0.0083682	0.0126582
OL943805.1_Acipenser_stellatus	7.19031	6.11702	5.39833	4.68559	4.97545	4.4275	4.4275	4.82619	4.4275	4.82619	4.4275	5.13418	4.68559	5.30332	0.0305286	0.0290698	0.0290698	0.0083682	0.0083682	0.0069541	0.0112202	0.00414938
OL943806.1_Acipenser_stellatus	7.508	5.68208	5.5854	4.82619	5.13418	4.55291	4.55291	4.97545	4.55291	4.97545	4.55291	5.30332	4.82619	5.48392	0.0336316	0.0321637	0.0321637	0.00275862	0.0170213	0.0126582	0.00275862	0.0126582	0.0112202
OL943807.1_Acipenser_stellatus	8.23868	6.11702	6.23295	5.30332	5.6772	4.97545	4.97545	5.48392	4.97545	5.48392	4.97545	5.88454	5.30332	6.10752	0.0415505	0.0400593	0.0400593	0.00979021	0.0184922	0.0141044	0.0126582	0.0141044	0.0126582	0.0126582
OL943808.1_Acipenser_stellatus	7.85595	5.89134	5.22333	4.55291	4.82619	4.30878	4.30878	4.68559	4.30878	4.68559	4.30878	4.97545	4.55291	5.13418	0.0305286	0.0290698	0.0290698	0.00275862	0.0170213	0.0126582	0.00554785	0.0126582	0.0112202	0.00554785	0.0126582
OL943809.1_Acipenser_stellatus	7.508	5.89134	5.5854	4.82619	5.13418	4.55291	4.55291	4.97545	4.55291	4.68559	4.55291	5.30332	4.82619	5.48392	0.0320756	0.0306122	0.0306122	0.0305677	0.0305677	0.0290276	0.033675	0.0290276	0.0305677	0.033675	0.0384047	0.0305677
OL943810.1_Acipenser_stellatus	7.85595	6.11702	5.39833	4.68559	4.97545	4.4275	4.4275	4.82619	4.4275	4.82619	4.4275	5.13418	4.68559	5.30332	0.0351968	0.0337243	0.0337243	0.00979021	0.00979021	0.0083682	0.0126582	0.00554785	0.00414938	0.0126582	0.0141044	0.0126582	0.0321168
OL943811.1_Acipenser_stellatus	7.85595	5.89134	5.5854	4.82619	5.13418	4.55291	4.55291	4.97545	4.55291	4.97545	4.55291	5.30332	4.82619	5.48392	0.0305286	0.0290698	0.0290698	0	0.0141044	0.00979021	0.00275862	0.00979021	0.0083682	0.00275862	0.00979021	0.00275862	0.0305677	0.00979021
OL943812.1_Acipenser_stellatus	7.85595	6.62599	5.78583	4.97545	5.30332	4.68559	4.68559	5.13418	4.68559	5.13418	4.68559	5.48392	4.97545	5.6772	0.0336316	0.0321637	0.0321637	0.0112202	0.0112202	0.00979021	0.0141044	0.0069541	0.00554785	0.0141044	0.0155587	0.0141044	0.033675	0.0069541	0.0112202
OL943813.1_Acipenser_stellatus	7.35702	5.79521	5.31589	4.62484	4.90622	4.37387	4.37387	4.76139	4.37387	4.76139	4.37387	5.06011	4.62484	5.22392	0.030451	0.0289906	0.0289906	0.0055354	0.0169767	0.012626	0.00834793	0.012626	0.011192	0.00834793	0.012626	0.00834793	0.0335825	0.012626	0.0055354	0.011192
OL943814.1_Acipenser_stellatus	8.23868	5.89134	5.78583	4.97545	5.30332	4.68559	4.68559	5.13418	4.68559	5.13418	4.68559	5.48392	4.97545	5.6772	0.0289906	0.0275362	0.0275362	0.00414938	0.0184922	0.0141044	0.0069541	0.0141044	0.00979021	0.0069541	0.0141044	0.0069541	0.0290276	0.0141044	0.00414938	0.0155587	0.00976597
OL943815.1_Acipenser_stellatus	7.508	6.36112	5.78583	4.97545	5.30332	4.68559	4.68559	5.13418	4.68559	5.13418	4.68559	5.48392	4.97545	5.6772	0.0383549	0.0368732	0.0368732	0.00979021	0.0155587	0.0112202	0.0126582	0.0141044	0.0126582	0.0126582	0.0141044	0.0126582	0.0321168	0.0141044	0.00979021	0.0155587	0.012626	0.0141044
OL943816.1_Acipenser_stellatus	7.85595	5.68208	5.5854	4.82619	5.13418	4.55291	4.55291	4.97545	4.55291	4.97545	4.55291	5.30332	4.82619	5.48392	0.0320756	0.0306122	0.0306122	0.00414938	0.0126582	0.0112202	0.0069541	0.0112202	0.00979021	0.0069541	0.0141044	0.0069541	0.0290276	0.0112202	0.00414938	0.0126582	0.00976597	0.0083682	0.0141044
OL943817.1_Acipenser_stellatus	8.23868	5.89134	5.78583	4.97545	5.30332	4.68559	4.68559	5.13418	4.68559	5.13418	4.68559	5.48392	4.97545	5.6772	0.0336316	0.0321637	0.0321637	0.0083682	0.0229555	0.0184922	0.0112202	0.0184922	0.0141044	0.0112202	0.0184922	0.0112202	0.0368189	0.0184922	0.0083682	0.0199715	0.014068	0.0069541	0.0184922	0.0126582
OL943818.1_Acipenser_stellatus	6.7738	5.32723	5.31589	4.62484	4.90622	4.37387	4.2583	4.76139	4.37387	4.76139	4.37387	5.06011	4.62484	5.22392	0.0428371	0.0413368	0.0413368	0.0198304	0.00552773	0.015455	0.022789	0.0125789	0.0140129	0.022789	0.024281	0.022789	0.0365322	0.015455	0.0198304	0.0169052	0.0227454	0.024281	0.0213055	0.0183636	0.0288088
OL943819.1_Acipenser_stellatus	7.508	6.11702	6.00111	5.13418	5.48392	4.82619	4.82619	5.30332	4.82619	5.30332	4.82619	5.6772	5.13418	5.88454	0.0383549	0.0368732	0.0368732	0.0126582	0.0126582	0.0112202	0.0155587	0.0083682	0.0069541	0.0155587	0.0170213	0.0155587	0.0352423	0.0083682	0.0126582	0.00979021	0.0155183	0.0170213	0.0170213	0.0141044	0.0214592	0.0183636
OL943820.1_Acipenser_stellatus	7.508	6.36112	5.78583	4.97545	5.30332	4.68559	4.68559	5.13418	4.68559	5.13418	4.68559	5.48392	4.97545	5.6772	0.039948	0.0384615	0.0384615	0.0083682	0.0170213	0.00979021	0.0112202	0.0126582	0.0112202	0.0112202	0.0069541	0.0112202	0.0368189	0.0126582	0.0083682	0.0141044	0.011192	0.0126582	0.0126582	0.0126582	0.0170213	0.022789	0.0155587
OL943821.1_Acipenser_stellatus	7.19031	6.36112	5.78583	4.97545	5.30332	4.68559	4.68559	5.13418	4.68559	5.13418	4.68559	5.48392	4.97545	5.6772	0.0367712	0.0352941	0.0352941	0.0083682	0.0170213	0.0126582	0.0112202	0.0126582	0.0083682	0.0112202	0.00414938	0.0112202	0.0368189	0.0126582	0.0083682	0.0141044	0.011192	0.00979021	0.0126582	0.0126582	0.0141044	0.022789	0.0155587	0.00554785
OL943822.1_Acipenser_stellatus	8.43365	6.4806	5.67749	4.89327	5.21096	4.61188	4.61188	5.04715	4.61188	4.74844	4.61188	5.38569	4.89327	5.57247	0.0184267	0.0170008	0.0170008	0.012626	0.0184434	0.014068	0.0155183	0.014068	0.0155183	0.0155183	0.0228941	0.0155183	0.0274219	0.0169767	0.012626	0.0155183	0.0125995	0.0169767	0.0199185	0.014068	0.021402	0.0242332	0.0199185	0.021402	0.021402
OL943823.1_Acipenser_stellatus	7.90321	6.52284	6.0142	5.49711	5.89773	5.14737	4.83938	5.31651	5.14737	5.69039	5.14737	5.69039	5.49711	5.89773	0.0552549	0.0537064	0.0537064	0.0285354	0.0315453	0.0270434	0.0315453	0.0270434	0.0255599	0.0315453	0.0330632	0.0315453	0.0519878	0.0270434	0.0285354	0.0255599	0.0315126	0.0330632	0.0330632	0.030036	0.0376702	0.0375382	0.0240848	0.0315453	0.0315453	0.0360798
OL943824.1_Acipenser_stellatus	7.23758	5.81682	5.25	4.57978	4.85306	4.33565	4.57978	4.71246	4.33565	4.71246	4.33565	5.00231	4.57978	5.16104	0.0553576	0.0538107	0.0538107	0.0285656	0.0315841	0.0270693	0.0315841	0.0270693	0.0255816	0.0315841	0.0331065	0.0315841	0.0520869	0.0270693	0.0285656	0.0255816	0.0315453	0.0331065	0.0331065	0.0300705	0.0377269	0.0375759	0.0270693	0.0315841	0.0315841	0.0361256	0.0374464
OL943825.1_Acipenser_stellatus	7.85595	6.62599	5.78583	4.97545	5.30332	4.68559	4.68559	5.13418	4.68559	5.13418	4.68559	5.48392	4.97545	5.6772	0.0320756	0.0306122	0.0306122	0.00979021	0.00979021	0.0083682	0.0126582	0.00554785	0.00414938	0.0126582	0.0141044	0.0126582	0.0321168	0.00554785	0.00979021	0.00137552	0.00976597	0.0141044	0.0141044	0.0112202	0.0184922	0.015455	0.0083682	0.0126582	0.0126582	0.014068	0.0240848	0.0241023
OL943826.1_Acipenser_stellatus	7.508	6.11702	5.5854	4.82619	5.13418	4.55291	4.55291	4.97545	4.55291	4.97545	4.55291	5.30332	4.82619	5.48392	0.0320756	0.0306122	0.0306122	0.0069541	0.0069541	0.00554785	0.00979021	0.00275862	0.00137552	0.00979021	0.0112202	0.00979021	0.0290276	0.00275862	0.0069541	0.00414938	0.00976597	0.0112202	0.0112202	0.0083682	0.0155587	0.0125789	0.00554785	0.00979021	0.00979021	0.014068	0.0240848	0.0241023	0.00275862
OL943827.1_Acipenser_stellatus	7.508	5.89134	5.78583	4.97545	5.30332	4.68559	4.68559	5.13418	4.68559	4.82619	4.68559	5.48392	4.97545	5.6772	0.0320756	0.0306122	0.0306122	0.00414938	0.0184922	0.0141044	0.00414938	0.0112202	0.0126582	0.00137552	0.0141044	0.0069541	0.0321168	0.0141044	0.00414938	0.0155587	0.00976597	0.0083682	0.0141044	0.0083682	0.0126582	0.024281	0.0170213	0.0126582	0.0126582	0.014068	0.0330632	0.0331065	0.0141044	0.0112202
OL943828.1_Acipenser_stellatus	7.19031	6.36112	5.78583	4.97545	5.30332	4.68559	4.68559	5.13418	4.68559	5.13418	4.68559	5.48392	4.97545	5.6772	0.0367712	0.0352941	0.0352941	0.0083682	0.0170213	0.0126582	0.0112202	0.0126582	0.0083682	0.0112202	0.00414938	0.0112202	0.0368189	0.0126582	0.0083682	0.0141044	0.011192	0.00979021	0.0126582	0.0126582	0.0141044	0.022789	0.0155587	0.00554785	0	0.021402	0.0315453	0.0315841	0.0126582	0.00979021	0.0126582
OL943829.1_Acipenser_stellatus	7.85595	5.30612	5.5854	4.82619	5.13418	4.55291	4.55291	4.97545	4.55291	4.97545	4.55291	5.30332	4.82619	5.48392	0.0351968	0.0337243	0.0337243	0.00414938	0.0155587	0.0141044	0.0069541	0.0141044	0.0126582	0.0069541	0.0141044	0.0069541	0.0321168	0.0141044	0.00414938	0.0155587	0.00976597	0.0083682	0.0141044	0.00275862	0.0126582	0.0213055	0.0170213	0.0126582	0.0126582	0.0169767	0.0330632	0.0331065	0.0141044	0.0112202	0.0083682	0.0126582
OL943830.1_Acipenser_stellatus	7.85595	6.62599	6.00111	5.13418	5.48392	4.82619	4.82619	5.30332	4.82619	5.30332	4.82619	5.6772	5.13418	5.48392	0.0367712	0.0352941	0.0352941	0.0112202	0.0112202	0.00979021	0.0141044	0.0069541	0.00554785	0.0141044	0.0155587	0.0141044	0.0305677	0.0069541	0.0112202	0.0083682	0.014068	0.0155587	0.0155587	0.0126582	0.0199715	0.0169052	0.00979021	0.0141044	0.0141044	0.0184434	0.0285354	0.0285656	0.0069541	0.00414938	0.0155587	0.0141044	0.0155587
OL943831.1_Acipenser_stellatus	7.508	5.68208	5.22333	4.55291	4.82619	4.30878	4.30878	4.68559	4.30878	4.68559	4.30878	4.97545	4.55291	5.13418	0.0367712	0.0352941	0.0352941	0.0141044	0.0141044	0.0126582	0.0170213	0.00979021	0.0083682	0.0170213	0.0184922	0.0141044	0.0305677	0.00979021	0.0141044	0.0112202	0.0169767	0.0155587	0.0184922	0.0155587	0.0229555	0.0198304	0.0126582	0.0170213	0.0170213	0.021402	0.0315453	0.0315841	0.00979021	0.0069541	0.0184922	0.0170213	0.0184922	0.0112202
OL943832.1_Acipenser_stellatus	7.19031	6.11702	5.5854	4.82619	5.13418	4.55291	4.55291	4.97545	4.55291	4.97545	4.55291	5.30332	4.82619	5.48392	0.0320756	0.0306122	0.0306122	0.0069541	0.0126582	0.0083682	0.00979021	0.0083682	0.0069541	0.00979021	0.0112202	0.00979021	0.0321168	0.0083682	0.0069541	0.0069541	0.00693776	0.0112202	0.0112202	0.0112202	0.0155587	0.0183636	0.0112202	0.00979021	0.00979021	0.014068	0.0270434	0.0270693	0.00554785	0.00554785	0.0112202	0.00979021	0.0112202	0.00979021	0.0126582
OL943833.1_Acipenser_stellatus	7.19031	5.89134	5.39833	4.68559	4.97545	4.4275	4.4275	4.82619	4.4275	4.82619	4.4275	5.13418	4.68559	5.30332	0.0336316	0.0321637	0.0321637	0.0083682	0.0083682	0.0069541	0.0112202	0.0069541	0.00554785	0.0112202	0.0126582	0.0112202	0.0274964	0.0069541	0.0083682	0.0083682	0.011192	0.0126582	0.0126582	0.0069541	0.0170213	0.0140129	0.00979021	0.0112202	0.0112202	0.0155183	0.0255599	0.0255816	0.0069541	0.00414938	0.0126582	0.0112202	0.00979021	0.0083682	0.0112202
OL943834.1_Acipenser_stellatus	7.19031	5.68208	5.78583	4.97545	5.30332	4.68559	4.68559	5.13418	4.68559	5.13418	4.68559	5.48392	4.97545	5.6772	0.0305286	0.0290698	0.0290698	0.00554785	0.0141044	0.00979021	0.0083682	0.0126582	0.0112202	0.0083682	0.0126582	0.0083682	0.0305677	0.0126582	0.00554785	0.0112202	0.0055354	0.00979021	0.00979021	0.00979021	0.0141044	0.0198304	0.0155587	0.0112202	0.0112202	0.012626	0.0315453	0.0315841	0.00979021	0.00979021	0.00979021	0.0112202	0.00979021	0.0141044	0.0170213
OL943835.1_Acipenser_stellatus	7.19031	6.11702	5.5854	4.82619	5.13418	4.55291	4.55291	4.97545	4.55291	4.97545	4.55291	5.30332	4.82619	5.48392	0.0320756	0.0306122	0.0306122	0.0069541	0.0126582	0.0083682	0.00979021	0.0083682	0.0069541	0.00979021	0.0112202	0.00979021	0.0321168	0.0083682	0.0069541	0.0069541	0.00693776	0.0112202	0.0112202	0.0112202	0.0155587	0.0183636	0.0112202	0.00979021	0.00979021	0.014068	0.0270434	0.0270693	0.00554785	0.00554785	0.0112202	0.00979021	0.0112202	0.00979021	0.0126582
OL943836.1_Acipenser_stellatus	7.879	6.62599	5.79893	5.14737	5.31651	4.69878	4.69878	5.14737	4.69878	5.31651	4.69878	5.49711	4.98864	5.69039	0.0429394	0.0414406	0.0414406	0.016938	0.016938	0.0154837	0.0198715	0.0125995	0.0111695	0.0198715	0.0213508	0.0198715	0.039784	0.00974751	0.016938	0.0140375	0.0198304	0.0213508	0.0213508	0.0184006	0.0258397	0.0227078	0.00974751	0.0198715	0.0198715	0.024281	0.0284936	0.0315126	0.0125995	0.00974751	0.0213508	0.0198715	0.0213508	0.0140375	0.016938
OL943837.1_Acipenser_stellatus	8.05404	5.40568	5.31589	4.62484	4.90622	4.37387	4.37387	4.76139	4.37387	4.49587	4.37387	5.06011	4.62484	5.22392	0.00693677	0.00554307	0.00554307	0.0289486	0.0351452	0.0304843	0.0320289	0.0304843	0.0289486	0.0320289	0.0398889	0.0289486	0.0304843	0.0335825	0.0289486	0.0320289	0.0288757	0.0274219	0.0351452	0.0304843	0.0320289	0.0411787	0.0367172	0.0382984	0.0351452	0.016938	0.0535289	0.0536264	0.0304843	0.0304843	0.0304843	0.0351452	0.0335825	0.0351452	0.0351452
OL943838.1_Acipenser_stellatus	7.19031	6.36112	5.78583	4.97545	5.30332	4.68559	4.68559	5.13418	4.68559	5.13418	4.68559	5.48392	4.97545	5.6772	0.0367712	0.0352941	0.0352941	0.0083682	0.0170213	0.0126582	0.0112202	0.0126582	0.0083682	0.0112202	0.00414938	0.0112202	0.0368189	0.0126582	0.0083682	0.0141044	0.011192	0.00979021	0.0126582	0.0126582	0.0141044	0.022789	0.0155587	0.00554785	0	0.021402	0.0315453	0.0315841	0.0126582	0.00979021	0.0126582	0	0.0126582	0.0141044	0.0170213
OL943839.1_Acipenser_stellatus	8.05404	5.40568	5.31589	4.62484	4.90622	4.37387	4.37387	4.76139	4.37387	4.49587	4.37387	5.06011	4.62484	5.22392	0.00693677	0.00554307	0.00554307	0.0289486	0.0351452	0.0304843	0.0320289	0.0304843	0.0289486	0.0320289	0.0398889	0.0289486	0.0304843	0.0335825	0.0289486	0.0320289	0.0288757	0.0274219	0.0351452	0.0304843	0.0320289	0.0411787	0.0367172	0.0382984	0.0351452	0.016938	0.0535289	0.0536264	0.0304843	0.0304843	0.0304843	0.0351452	0.0335825	0.0351452	0.0351452
OL943840.1_Acipenser_stellatus	7.29249	6.09687	5.08594	4.71246	4.71246	4.22309	4.45437	4.57978	4.22309	4.71246	4.22309	4.85306	4.45437	5.00231	0.0552549	0.0537064	0.0537064	0.0285354	0.0285354	0.030036	0.0315453	0.0211596	0.0255599	0.0315453	0.0330632	0.0315453	0.0519878	0.0270434	0.0285354	0.0285354	0.0315126	0.0330632	0.0330632	0.030036	0.0376702	0.0344847	0.030036	0.0315453	0.0315453	0.0360798	0.0498059	0.0498408	0.0270434	0.0240848	0.030036	0.0315453	0.0330632	0.0285354	0.0315453
OL943841.1_Acipenser_stellatus	7.19031	6.11702	5.5854	4.82619	5.13418	4.55291	4.55291	4.97545	4.55291	4.97545	4.55291	5.30332	4.82619	5.48392	0.0320756	0.0306122	0.0306122	0.0069541	0.0126582	0.0083682	0.00979021	0.0083682	0.0069541	0.00979021	0.0112202	0.00979021	0.0321168	0.0083682	0.0069541	0.0069541	0.00693776	0.0112202	0.0112202	0.0112202	0.0155587	0.0183636	0.0112202	0.00979021	0.00979021	0.014068	0.0270434	0.0270693	0.00554785	0.00554785	0.0112202	0.00979021	0.0112202	0.00979021	0.0126582
OL943842.1_Acipenser_stellatus	8.23868	5.89134	5.78583	4.97545	5.30332	4.68559	4.68559	5.13418	4.68559	5.13418	4.68559	5.48392	4.97545	5.6772	0.0336316	0.0321637	0.0321637	0.0083682	0.0229555	0.0184922	0.0112202	0.0184922	0.0141044	0.0112202	0.0184922	0.0112202	0.0368189	0.0184922	0.0083682	0.0199715	0.014068	0.0069541	0.0184922	0.0126582	0	0.0288088	0.0214592	0.0170213	0.0141044	0.021402	0.0376702	0.0377269	0.0184922	0.0155587	0.0126582	0.0141044	0.0126582	0.0199715	0.0229555
OL943843.1_Acipenser_stellatus	7.85595	6.36112	5.78583	4.97545	5.30332	4.68559	4.68559	5.13418	4.68559	5.13418	4.68559	5.48392	4.97545	5.6772	0.0351968	0.0337243	0.0337243	0.00979021	0.00979021	0.0083682	0.0126582	0.00554785	0.00414938	0.0126582	0.0141044	0.0126582	0.0321168	0.00554785	0.00979021	0.0069541	0.012626	0.0141044	0.0141044	0.0112202	0.0184922	0.015455	0.0083682	0.0126582	0.0126582	0.0169767	0.0270434	0.0270693	0.00554785	0.00275862	0.0141044	0.0126582	0.0141044	0.0069541	0.00979021
OL943844.1_Acipenser_stellatus	7.68932	5.79521	5.31589	4.62484	4.90622	4.37387	4.37387	4.76139	4.37387	4.76139	4.37387	5.06011	4.62484	5.22392	0.030451	0.0289906	0.0289906	0.00275387	0.0169767	0.012626	0.0055354	0.012626	0.011192	0.0055354	0.012626	0.0055354	0.0335825	0.012626	0.00275387	0.014068	0.00552869	0.00693776	0.012626	0.00693776	0.011192	0.0227454	0.0155183	0.011192	0.011192	0.0125995	0.0315126	0.0315453	0.012626	0.00976597	0.00693776	0.011192	0.00693776	0.014068	0.0169767
OL943845.1_Acipenser_stellatus	7.19031	5.30612	5.22333	4.55291	4.82619	4.30878	4.30878	4.68559	4.30878	4.68559	4.30878	4.97545	4.55291	5.13418	0.0305286	0.0290698	0.0290698	0.00554785	0.0141044	0.0126582	0.0083682	0.0126582	0.0083682	0.0083682	0.0126582	0.0083682	0.0274964	0.0126582	0.00554785	0.0141044	0.00834793	0.00414938	0.0126582	0.0069541	0.0083682	0.0198304	0.0155587	0.0112202	0.0083682	0.0184434	0.0315453	0.0315841	0.0126582	0.00979021	0.00979021	0.0083682	0.0069541	0.0141044	0.0170213
OL943846.1_Acipenser_stellatus	7.85595	6.36112	6.00111	5.13418	5.48392	4.82619	4.82619	5.30332	4.82619	5.30332	4.82619	5.6772	5.13418	5.88454	0.0367712	0.0352941	0.0352941	0.0112202	0.0112202	0.00979021	0.0141044	0.0069541	0.00554785	0.0141044	0.0155587	0.0141044	0.033675	0.0069541	0.0112202	0.0083682	0.014068	0.0155587	0.0155587	0.0126582	0.0199715	0.0169052	0.00414938	0.0141044	0.0141044	0.0184434	0.0226181	0.0255816	0.0069541	0.00414938	0.0155587	0.0141044	0.0155587	0.0083682	0.0112202
OL943847.1_Acipenser_stellatus	6.8991	5.89134	5.5854	4.82619	5.13418	4.55291	4.55291	4.97545	4.55291	4.97545	4.55291	5.30332	4.82619	5.48392	0.0351968	0.0337243	0.0337243	0.0069541	0.0126582	0.0083682	0.00979021	0.0112202	0.00979021	0.00979021	0.0112202	0.00979021	0.0290276	0.0112202	0.0069541	0.0126582	0.00976597	0.0112202	0.00554785	0.0112202	0.0155587	0.0183636	0.0141044	0.00979021	0.00979021	0.0169767	0.030036	0.0300705	0.0112202	0.0083682	0.0112202	0.00979021	0.0112202	0.00979021	0.0155587
OL943848.1_Acipenser_stellatus	7.68932	5.79521	5.49677	4.76139	5.06011	4.49587	4.49587	4.90622	4.49587	4.90622	4.49587	5.22392	4.76139	5.39865	0.0446648	0.0431626	0.0431626	0.0184434	0.0184434	0.0169767	0.021402	0.014068	0.012626	0.021402	0.0228941	0.021402	0.0382984	0.014068	0.0184434	0.0155183	0.0213508	0.0228941	0.0228941	0.0199185	0.0274219	0.0242332	0.0169767	0.021402	0.021402	0.0258397	0.0360798	0.0330632	0.014068	0.011192	0.0228941	0.021402	0.0228941	0.0155183	0.0184434
OL943849.1_Acipenser_stellatus	10.3475	7.10049	7.44163	6.17864	6.67922	5.74832	5.37444	6.41912	5.74832	6.41912	5.74832	6.96146	6.17864	7.26879	0.093258	0.0915578	0.0915578	0.0673227	0.0673227	0.0689761	0.0706396	0.0656791	0.0640454	0.0706396	0.0723131	0.0706396	0.0896249	0.0656791	0.0673227	0.0673227	0.0672973	0.0723131	0.0689761	0.0723131	0.0773953	0.0722138	0.0673227	0.0706396	0.0706396	0.0739514	0.0890554	0.0856264	0.0656791	0.0624214	0.0723131	0.0706396	0.0723131	0.0673227	0.0706396
OL943850.1_Acipenser_stellatus	7.68932	6.24706	5.78583	4.97545	5.30332	4.68559	4.55291	5.13418	4.68559	5.13418	4.68559	5.48392	4.97545	5.6772	0.0397437	0.0382544	0.0382544	0.0140375	0.0140375	0.0125995	0.016938	0.00974751	0.00833341	0.016938	0.0184006	0.016938	0.0366216	0.00974751	0.0140375	0.0111695	0.0169052	0.0184006	0.0184006	0.0154837	0.0228385	0.0183636	0.00692716	0.016938	0.016938	0.0213055	0.025535	0.0285114	0.00974751	0.00692716	0.0184006	0.016938	0.0184006	0.0111695	0.0140375
OL943851.1_Acipenser_stellatus	7.68932	6.13813	5.67749	4.89327	5.21096	4.61188	4.48292	5.04715	4.61188	5.04715	4.61188	5.38569	4.89327	5.57247	0.0442493	0.0427412	0.0427412	0.0183076	0.0183076	0.0168573	0.0212327	0.0139813	0.0125553	0.0212327	0.0227078	0.0212327	0.0410877	0.0139813	0.0183076	0.0154153	0.0212054	0.0227078	0.0227078	0.019766	0.0271839	0.0197952	0.0111372	0.0212327	0.0212327	0.0256433	0.0299572	0.032953	0.0139813	0.0111372	0.0227078	0.0212327	0.0227078	0.0154153	0.0183076
OL943852.1_Acipenser_stellatus	7.508	6.11702	5.5854	4.82619	5.13418	4.55291	4.55291	4.97545	4.55291	4.97545	4.55291	5.30332	4.82619	5.48392	0.0367712	0.0352941	0.0352941	0.0112202	0.0083682	0.00979021	0.0141044	0.0069541	0.00554785	0.0141044	0.0155587	0.0141044	0.0305677	0.0069541	0.0112202	0.0083682	0.014068	0.0155587	0.0155587	0.00979021	0.0199715	0.0140129	0.00414938	0.0141044	0.0141044	0.0184434	0.0226181	0.0255816	0.0069541	0.00414938	0.0155587	0.0141044	0.0126582	0.0083682	0.0112202
OL943853.1_Acipenser_stellatus	6.8991	5.89134	5.5854	4.82619	5.13418	4.55291	4.55291	4.97545	4.55291	4.97545	4.55291	5.30332	4.82619	5.48392	0.0336316	0.0321637	0.0321637	0.00554785	0.0112202	0.0069541	0.0083682	0.00979021	0.0083682	0.0083682	0.00979021	0.0083682	0.0274964	0.00979021	0.00554785	0.0112202	0.00834793	0.00979021	0.00414938	0.00979021	0.0141044	0.0169052	0.0126582	0.0083682	0.0083682	0.0155183	0.0285354	0.0285656	0.00979021	0.0069541	0.00979021	0.0083682	0.00979021	0.0112202	0.0141044
OL943854.1_Acipenser_stellatus	7.508	6.11702	5.5854	4.82619	5.13418	4.55291	4.55291	4.97545	4.55291	4.97545	4.55291	5.30332	4.82619	5.48392	0.0320756	0.0306122	0.0306122	0.0069541	0.00979021	0.00554785	0.00979021	0.00554785	0.00414938	0.00979021	0.0112202	0.00979021	0.0290276	0.00554785	0.0069541	0.0069541	0.00976597	0.0112202	0.0112202	0.0083682	0.0155587	0.015455	0.0083682	0.00979021	0.00979021	0.014068	0.0240848	0.0241023	0.00554785	0.00275862	0.0112202	0.00979021	0.0112202	0.0069541	0.00979021
OL943855.1_Acipenser_stellatus	8.23868	6.36112	6.00111	5.13418	5.48392	4.82619	4.55291	5.30332	4.82619	5.30332	4.82619	5.6772	5.13418	5.88454	0.0367712	0.0352941	0.0352941	0.0083682	0.0141044	0.00979021	0.0112202	0.00979021	0.0083682	0.0112202	0.0126582	0.0112202	0.0305677	0.0069541	0.0083682	0.0112202	0.011192	0.00979021	0.0126582	0.00979021	0.0170213	0.0198304	0.0126582	0.0112202	0.0112202	0.0184434	0.0285354	0.0285656	0.00979021	0.0069541	0.0126582	0.0112202	0.0126582	0.0112202	0.0112202
OL943856.1_Acipenser_stellatus	7.508	6.36112	6.00111	5.13418	5.48392	4.82619	4.82619	5.30332	4.82619	5.30332	4.82619	5.6772	5.13418	5.88454	0.039948	0.0384615	0.0384615	0.0083682	0.0170213	0.0126582	0.0112202	0.0126582	0.0112202	0.0112202	0.00414938	0.0112202	0.0368189	0.0126582	0.0083682	0.0141044	0.011192	0.0126582	0.0126582	0.0126582	0.0170213	0.022789	0.0155587	0.00554785	0.00275862	0.021402	0.0315453	0.0315841	0.0126582	0.00979021	0.0126582	0.00275862	0.0126582	0.0141044	0.0170213
OL943857.1_Acipenser_stellatus	6.92216	5.70319	5.23643	4.5661	4.83938	4.32197	4.32197	4.69878	4.32197	4.69878	4.32197	4.98864	4.5661	5.14737	0.0429394	0.0414406	0.0414406	0.016938	0.0228385	0.0184006	0.0198715	0.0213508	0.0198715	0.0198715	0.0213508	0.0198715	0.0366216	0.0213508	0.016938	0.0228385	0.0198304	0.0213508	0.0154837	0.0213508	0.0258397	0.0286932	0.0243348	0.0198715	0.0198715	0.0272908	0.0406741	0.0407271	0.0213508	0.0184006	0.0213508	0.0198715	0.0213508	0.0228385	0.0258397
OL943858.1_Acipenser_stellatus	9.179	6.13813	6.12133	5.22392	5.58543	4.90622	4.62484	5.39865	4.90622	5.39865	4.90622	5.78555	5.22392	6.0005	0.049209	0.047688	0.047688	0.0183326	0.0257294	0.0212661	0.0212661	0.0212661	0.0197952	0.0212661	0.0227454	0.0212661	0.0427739	0.0183326	0.0183326	0.0227454	0.0212327	0.0197952	0.0227454	0.0212661	0.0272344	0.0316292	0.0212661	0.0212661	0.0212661	0.0302112	0.037507	0.0406274	0.0212661	0.0183326	0.0227454	0.0212661	0.0227454	0.0227454	0.0227454
OL943859.1_Acipenser_stellatus	7.85595	5.89134	5.5854	4.82619	5.13418	4.55291	4.55291	4.97545	4.55291	4.97545	4.55291	5.30332	4.82619	5.48392	0.0305286	0.0290698	0.0290698	0	0.0141044	0.00979021	0.00275862	0.00979021	0.0083682	0.00275862	0.00979021	0.00275862	0.0305677	0.00979021	0	0.0112202	0.0055354	0.00414938	0.00979021	0.00414938	0.0083682	0.0198304	0.0126582	0.0083682	0.0083682	0.012626	0.0285354	0.0285656	0.00979021	0.0069541	0.00414938	0.0083682	0.00414938	0.0112202	0.0141044
OL943860.1_Acipenser_stellatus	8.23868	6.36112	6.00111	5.13418	5.48392	4.82619	4.55291	5.30332	4.82619	5.30332	4.82619	5.6772	5.13418	5.88454	0.0367712	0.0352941	0.0352941	0.0083682	0.0141044	0.00979021	0.0112202	0.00979021	0.0083682	0.0112202	0.0126582	0.0112202	0.0305677	0.0069541	0.0083682	0.0112202	0.011192	0.00979021	0.0126582	0.00979021	0.0170213	0.0198304	0.0126582	0.0112202	0.0112202	0.0184434	0.0285354	0.0285656	0.00979021	0.0069541	0.0126582	0.0112202	0.0126582	0.0112202	0.0112202
OL943861.1_Acipenser_stellatus	7.19031	5.30612	5.22333	4.55291	4.82619	4.30878	4.30878	4.68559	4.30878	4.68559	4.30878	4.97545	4.55291	5.13418	0.0305286	0.0290698	0.0290698	0.00554785	0.0141044	0.0126582	0.0083682	0.0126582	0.0083682	0.0083682	0.0126582	0.0083682	0.0274964	0.0126582	0.00554785	0.0141044	0.00834793	0.00414938	0.0126582	0.0069541	0.0083682	0.0198304	0.0155587	0.0112202	0.0083682	0.0184434	0.0315453	0.0315841	0.0126582	0.00979021	0.00979021	0.0083682	0.0069541	0.0141044	0.0170213
OL943862.1_Acipenser_stellatus	7.19031	5.48751	6.00111	5.13418	5.48392	4.82619	4.82619	5.30332	4.82619	5.30332	4.82619	5.6772	5.13418	5.88454	0.0367712	0.0352941	0.0352941	0.0083682	0.0199715	0.0155587	0.0112202	0.0155587	0.0141044	0.0112202	0.0155587	0.0112202	0.0368189	0.0155587	0.0083682	0.0170213	0.014068	0.0126582	0.0155587	0.0126582	0.0170213	0.0257816	0.0184922	0.0141044	0.0141044	0.0184434	0.03459	0.0346377	0.0155587	0.0126582	0.0126582	0.0141044	0.0126582	0.0170213	0.0199715
OL943863.1_Acipenser_stellatus	6.8991	6.11702	5.39833	4.68559	4.97545	4.4275	4.4275	4.82619	4.4275	4.82619	4.4275	5.13418	4.68559	5.30332	0.039948	0.0384615	0.0384615	0.0083682	0.0141044	0.0126582	0.0112202	0.0126582	0.0112202	0.0112202	0.0126582	0.0112202	0.0305677	0.0126582	0.0083682	0.0141044	0.011192	0.0126582	0.0069541	0.00979021	0.0170213	0.0198304	0.0155587	0.0112202	0.0112202	0.021402	0.0315453	0.0315841	0.0126582	0.00979021	0.0126582	0.0112202	0.00979021	0.0141044	0.0170213
OL943864.1_Acipenser_stellatus	6.8991	5.30612	5.39833	4.68559	4.97545	4.4275	4.4275	4.82619	4.4275	4.82619	4.4275	5.13418	4.68559	5.30332	0.0367712	0.0352941	0.0352941	0.0141044	0	0.00979021	0.0170213	0.0069541	0.0083682	0.0170213	0.0184922	0.0170213	0.0305677	0.00979021	0.0141044	0.0112202	0.0169767	0.0184922	0.0155587	0.0126582	0.0229555	0.00552773	0.0126582	0.0170213	0.0170213	0.0184434	0.0315453	0.0315841	0.00979021	0.0069541	0.0184922	0.0170213	0.0155587	0.0112202	0.0141044
OL943865.1_Acipenser_stellatus	6.8991	5.89134	5.39833	4.68559	4.97545	4.4275	4.4275	4.82619	4.4275	4.82619	4.4275	5.13418	4.68559	5.30332	0.039948	0.0384615	0.0384615	0.0112202	0.0170213	0.0126582	0.0141044	0.0155587	0.0141044	0.0141044	0.0155587	0.0141044	0.033675	0.0155587	0.0112202	0.0170213	0.014068	0.0155587	0.00979021	0.0155587	0.0199715	0.022789	0.0184922	0.0141044	0.0141044	0.021402	0.03459	0.0346377	0.0155587	0.0126582	0.0155587	0.0141044	0.0155587	0.0170213	0.0199715
OL943866.1_Acipenser_stellatus	7.508	6.11702	5.5854	4.82619	5.13418	4.55291	4.55291	4.97545	4.55291	4.97545	4.55291	5.30332	4.82619	5.48392	0.0351968	0.0337243	0.0337243	0.00979021	0.00979021	0.0083682	0.0126582	0.00554785	0.00414938	0.0126582	0.0141044	0.0126582	0.0290276	0.00554785	0.00979021	0.0069541	0.012626	0.0141044	0.0141044	0.0112202	0.0184922	0.015455	0.0083682	0.0126582	0.0126582	0.0169767	0.0270434	0.0270693	0.00554785	0.00275862	0.0141044	0.0126582	0.0141044	0.00414938	0.00979021
OL943867.1_Acipenser_stellatus	7.508	5.89134	5.39833	4.68559	4.97545	4.4275	4.4275	4.82619	4.4275	4.82619	4.4275	5.13418	4.68559	5.30332	0.0289906	0.0275362	0.0275362	0.00137552	0.0155587	0.0112202	0.00414938	0.0112202	0.00979021	0.00414938	0.0112202	0.00414938	0.0290276	0.0112202	0.00137552	0.0126582	0.00693776	0.00554785	0.0112202	0.00554785	0.00979021	0.0213055	0.0141044	0.00979021	0.00979021	0.014068	0.030036	0.0300705	0.0112202	0.0083682	0.00554785	0.00979021	0.00554785	0.0126582	0.0155587
OL943868.1_Acipenser_stellatus	7.508	6.36112	6.00111	5.13418	5.48392	4.82619	4.82619	5.30332	4.82619	5.30332	4.82619	5.6772	5.13418	5.88454	0.039948	0.0384615	0.0384615	0.0083682	0.0170213	0.0126582	0.0112202	0.0126582	0.0112202	0.0112202	0.00414938	0.0112202	0.0368189	0.0126582	0.0083682	0.0141044	0.011192	0.0126582	0.0126582	0.0126582	0.0170213	0.022789	0.0155587	0.00554785	0.00275862	0.021402	0.0315453	0.0315841	0.0126582	0.00979021	0.0126582	0.00275862	0.0126582	0.0141044	0.0170213
OL943869.1_Acipenser_stellatus	8.66171	6.62599	6.75458	5.6772	6.10752	5.30332	5.30332	5.88454	5.30332	5.88454	5.30332	6.348	5.6772	6.6081	0.0431626	0.0416667	0.0416667	0.025974	0.0321168	0.0244604	0.0290276	0.0274964	0.025974	0.0290276	0.033675	0.0290276	0.04	0.0274964	0.025974	0.025974	0.0289486	0.0274964	0.033675	0.0274964	0.0321168	0.0381041	0.0305677	0.0321168	0.0321168	0.0289486	0.0471303	0.0472149	0.0244604	0.0244604	0.0305677	0.0321168	0.0305677	0.0290276	0.0321168
OL943870.1_Acipenser_stellatus	7.85595	5.89134	5.5854	4.82619	5.13418	4.55291	4.55291	4.97545	4.55291	4.97545	4.55291	5.30332	4.82619	5.48392	0.0305286	0.0290698	0.0290698	0.00275862	0.0141044	0.00979021	0.00275862	0.00979021	0.0083682	0.00554785	0.0126582	0.00554785	0.0305677	0.00979021	0.00275862	0.0112202	0.00834793	0.0069541	0.0126582	0.0069541	0.0112202	0.0198304	0.0126582	0.0112202	0.0112202	0.012626	0.0285354	0.0285656	0.00979021	0.0069541	0.0069541	0.0112202	0.0069541	0.0112202	0.0141044
OL943871.1_Acipenser_stellatus	7.508	6.11702	5.78583	4.97545	5.30332	4.68559	4.68559	5.13418	4.68559	5.13418	4.68559	5.48392	4.97545	5.6772	0.0320756	0.0306122	0.0306122	0.00137552	0.0126582	0.0083682	0.00414938	0.0083682	0.0069541	0.00414938	0.0083682	0.00414938	0.0321168	0.0083682	0.00137552	0.00979021	0.00693776	0.00554785	0.0083682	0.00554785	0.00979021	0.0183636	0.0112202	0.0069541	0.0069541	0.014068	0.0270434	0.0270693	0.0083682	0.00554785	0.00554785	0.0069541	0.00554785	0.00979021	0.0126582
OL943872.1_Acipenser_stellatus	8.03152	6.22644	5.898	5.06011	5.22392	4.62484	4.76139	5.22392	4.76139	5.22392	4.76139	5.58543	5.06011	5.78555	0.0366753	0.0351968	0.0351968	0.011192	0.014068	0.00976597	0.014068	0.00976597	0.00834793	0.014068	0.0155183	0.014068	0.0335825	0.00976597	0.011192	0.011192	0.0140375	0.0155183	0.0155183	0.012626	0.0199185	0.0197952	0.00693776	0.014068	0.014068	0.0184006	0.0226109	0.0255599	0.00976597	0.00693776	0.0155183	0.014068	0.0155183	0.011192	0.014068
OL943873.1_Acipenser_stellatus	7.508	6.11702	5.78583	4.97545	5.30332	4.68559	4.68559	5.13418	4.68559	5.13418	4.68559	5.48392	4.97545	5.6772	0.0320756	0.0306122	0.0306122	0.00137552	0.0126582	0.0083682	0.00414938	0.0083682	0.0069541	0.00414938	0.0083682	0.00414938	0.0321168	0.0083682	0.00137552	0.00979021	0.00693776	0.00554785	0.0083682	0.00554785	0.00979021	0.0183636	0.0112202	0.0069541	0.0069541	0.014068	0.0270434	0.0270693	0.0083682	0.00554785	0.00554785	0.0069541	0.00554785	0.00979021	0.0126582
OL943874.1_Acipenser_stellatus	7.508	6.11702	5.78583	4.97545	5.30332	4.68559	4.68559	5.13418	4.68559	5.13418	4.68559	5.48392	4.97545	5.6772	0.0320756	0.0306122	0.0306122	0.00137552	0.0126582	0.0083682	0.00414938	0.0083682	0.0069541	0.00414938	0.0083682	0.00414938	0.0321168	0.0083682	0.00137552	0.00979021	0.00693776	0.00554785	0.0083682	0.00554785	0.00979021	0.0183636	0.0112202	0.0069541	0.0069541	0.014068	0.0270434	0.0270693	0.0083682	0.00554785	0.00554785	0.0069541	0.00554785	0.00979021	0.0126582
OL943875.1_Acipenser_stellatus	7.508	6.11702	5.78583	4.97545	5.30332	4.68559	4.68559	5.13418	4.68559	5.13418	4.68559	5.48392	4.97545	5.6772	0.0320756	0.0306122	0.0306122	0.00137552	0.0126582	0.0083682	0.00414938	0.0083682	0.0069541	0.00414938	0.0083682	0.00414938	0.0321168	0.0083682	0.00137552	0.00979021	0.00693776	0.00554785	0.0083682	0.00554785	0.00979021	0.0183636	0.0112202	0.0069541	0.0069541	0.014068	0.0270434	0.0270693	0.0083682	0.00554785	0.00554785	0.0069541	0.00554785	0.00979021	0.0126582
OL943876.1_Acipenser_stellatus	7.35702	6.22644	5.67749	4.89327	5.21096	4.61188	4.61188	5.04715	4.61188	5.04715	4.61188	5.38569	4.89327	5.57247	0.0382544	0.0367712	0.0367712	0.00976597	0.0184434	0.014068	0.012626	0.014068	0.00976597	0.012626	0.0055354	0.012626	0.0382984	0.014068	0.00976597	0.0155183	0.0125995	0.011192	0.014068	0.014068	0.0155183	0.0242332	0.0169767	0.00693776	0.00137457	0.0228385	0.0330262	0.0330632	0.014068	0.011192	0.014068	0.00137457	0.014068	0.0155183	0.0184434
OL943877.1_Acipenser_stellatus	8.21669	6.50123	6.48333	5.48392	5.48392	4.82619	4.97545	5.6772	5.13418	5.6772	5.13418	6.10752	5.48392	6.348	0.0588095	0.057254	0.057254	0.028602	0.0346916	0.0271014	0.0316292	0.0301112	0.028602	0.0316292	0.0271014	0.0316292	0.0554993	0.0301112	0.028602	0.0316292	0.0315841	0.033156	0.033156	0.033156	0.0377898	0.0392851	0.033156	0.0226508	0.0256094	0.0392851	0.0375382	0.0499308	0.0301112	0.0271014	0.033156	0.0256094	0.033156	0.0316292	0.0346916
OL943878.1_Acipenser_stellatus	7.35702	6.22644	5.67749	4.89327	5.21096	4.61188	4.61188	5.04715	4.61188	5.04715	4.61188	5.38569	4.89327	5.57247	0.0382544	0.0367712	0.0367712	0.00976597	0.0184434	0.014068	0.012626	0.014068	0.00976597	0.012626	0.0055354	0.012626	0.0382984	0.014068	0.00976597	0.0155183	0.0125995	0.011192	0.014068	0.014068	0.0155183	0.0242332	0.0169767	0.00693776	0.00137457	0.0228385	0.0330262	0.0330632	0.014068	0.011192	0.014068	0.00137457	0.014068	0.0155183	0.0184434
OL943879.1_Acipenser_stellatus	7.21337	5.91246	5.41143	4.69878	4.98864	4.44069	4.44069	4.83938	4.44069	4.83938	4.44069	5.14737	4.69878	5.31651	0.0334644	0.0319935	0.0319935	0.00552869	0.016938	0.0125995	0.00833341	0.0125995	0.0111695	0.00833341	0.0125995	0.00833341	0.0366216	0.0125995	0.00552869	0.0140375	0.0055354	0.00974751	0.0125995	0.00974751	0.0140375	0.0227078	0.0154837	0.0111695	0.0111695	0.015455	0.0314862	0.0315126	0.0125995	0.00974751	0.00974751	0.0111695	0.00974751	0.0140375	0.016938
OL943880.1_Acipenser_stellatus	7.53106	5.91246	5.41143	4.69878	4.98864	4.44069	4.44069	4.83938	4.44069	4.83938	4.44069	5.14737	4.69878	5.31651	0.0350205	0.033545	0.033545	0.00974751	0.00974751	0.00833341	0.0125995	0.00552869	0.00413793	0.0125995	0.0140375	0.0125995	0.031947	0.00552869	0.00974751	0.00692716	0.0125789	0.0140375	0.0140375	0.0111695	0.0184006	0.0154153	0.00833341	0.0125995	0.0125995	0.0169052	0.0270101	0.0270237	0.00552869	0.00275483	0.0140375	0.0125995	0.0140375	0.00692716	0.00974751
OL943881.1_Acipenser_stellatus	7.85595	5.68208	5.5854	4.82619	5.13418	4.55291	4.55291	4.97545	4.55291	4.97545	4.55291	5.30332	4.82619	5.48392	0.0320756	0.0306122	0.0306122	0.00414938	0.0126582	0.0112202	0.0069541	0.0112202	0.00979021	0.0069541	0.0141044	0.0069541	0.0290276	0.0112202	0.00414938	0.0126582	0.00976597	0.0083682	0.0141044	0	0.0126582	0.0183636	0.0141044	0.0126582	0.0126582	0.014068	0.030036	0.0300705	0.0112202	0.0083682	0.0083682	0.0126582	0.00275862	0.0126582	0.0155587
OL943882.1_Acipenser_stellatus	7.5807	5.83951	5.41143	4.69878	4.69878	4.20942	4.44069	4.83938	4.44069	4.83938	4.44069	5.14737	4.83938	5.31651	0.05994	0.0583717	0.0583717	0.0270028	0.036007	0.0314662	0.0299699	0.0314662	0.0299699	0.0299699	0.0255319	0.0299699	0.0566309	0.0314662	0.0270028	0.0329711	0.0299604	0.0314662	0.0314662	0.0314662	0.036007	0.0405872	0.0344847	0.0240693	0.0240693	0.0405872	0.0513133	0.0513326	0.0314662	0.0284821	0.0314662	0.0240693	0.0314662	0.0329711	0.036007
OL943883.1_Acipenser_stellatus	8.23868	6.11702	5.78583	4.97545	5.30332	4.68559	4.68559	5.13418	4.68559	5.13418	4.68559	5.48392	4.97545	5.6772	0.0367712	0.0352941	0.0352941	0.0112202	0.0112202	0.00979021	0.0141044	0.0069541	0.00554785	0.0141044	0.0155587	0.0141044	0.033675	0.0069541	0.0112202	0.0083682	0.014068	0.0155587	0.0155587	0.0126582	0.0199715	0.0169052	0.00414938	0.0141044	0.0141044	0.0184434	0.0226181	0.0255816	0.0069541	0.00414938	0.0155587	0.0141044	0.0155587	0.0083682	0.0112202
OL943884.1_Acipenser_stellatus	6.40693	5.70319	5.22333	4.68559	4.97545	4.4275	4.30878	4.68559	4.30878	4.82619	4.4275	4.97545	4.68559	5.13418	0.0550693	0.0535175	0.0535175	0.0299857	0.0360402	0.0314862	0.0329955	0.0345135	0.0329955	0.0329955	0.0345135	0.0329955	0.0501901	0.0345135	0.0299857	0.0360402	0.0329711	0.0345135	0.0284936	0.0345135	0.0391205	0.0421025	0.0360402	0.0329955	0.0329955	0.0390783	0.0498059	0.0545494	0.0345135	0.0314862	0.0345135	0.0329955	0.0345135	0.0360402	0.0391205
OL943885.1_Acipenser_stellatus	7.508	6.11702	5.5854	4.82619	5.13418	4.55291	4.55291	4.97545	4.55291	4.97545	4.55291	5.30332	4.82619	5.48392	0.0320756	0.0306122	0.0306122	0.0069541	0.0069541	0.00554785	0.00979021	0.00275862	0.00137552	0.00979021	0.0112202	0.00979021	0.0290276	0.00275862	0.0069541	0.00414938	0.00976597	0.0112202	0.0112202	0.0083682	0.0155587	0.0125789	0.00554785	0.00979021	0.00979021	0.014068	0.0240848	0.0241023	0.00275862	0	0.0112202	0.00979021	0.0112202	0.00414938	0.0069541
OL943886.1_Acipenser_stellatus	7.508	6.11702	5.5854	4.82619	5.13418	4.55291	4.55291	4.97545	4.55291	4.97545	4.55291	5.30332	4.82619	5.48392	0.0320756	0.0306122	0.0306122	0.0069541	0.0069541	0.00554785	0.00979021	0.00275862	0.00137552	0.00979021	0.0112202	0.00979021	0.0290276	0.00275862	0.0069541	0.00414938	0.00976597	0.0112202	0.0112202	0.0083682	0.0155587	0.0125789	0.00554785	0.00979021	0.00979021	0.014068	0.0240848	0.0241023	0.00275862	0	0.0112202	0.00979021	0.0112202	0.00414938	0.0069541
OL943887.1_Acipenser_stellatus	7.5807	6.16027	6.25962	5.33018	5.33018	4.71246	4.85306	5.51079	5.00231	5.51079	5.00231	5.91141	5.33018	6.13439	0.064878	0.0632927	0.0632927	0.037507	0.0468567	0.0421408	0.037507	0.0421408	0.037507	0.0405872	0.032953	0.037507	0.0648863	0.0421408	0.037507	0.0437036	0.0405534	0.0390426	0.0421408	0.0421408	0.0437036	0.0515905	0.0452755	0.0344622	0.0284769	0.0515905	0.0592775	0.0625811	0.0421408	0.0390426	0.0421408	0.0284769	0.0421408	0.0437036	0.0437036
OL943888.1_Acipenser_stellatus	7.508	5.89134	5.5854	4.82619	5.13418	4.55291	4.55291	4.97545	4.55291	4.97545	4.55291	5.30332	4.82619	5.48392	0.0336316	0.0321637	0.0321637	0.00554785	0.0141044	0.00979021	0.0083682	0.0126582	0.0112202	0.0083682	0.0126582	0.0083682	0.0274964	0.0126582	0.00554785	0.0141044	0.00834793	0.00979021	0.00414938	0.00979021	0.0141044	0.0198304	0.0155587	0.0112202	0.0112202	0.0155183	0.0315453	0.0315841	0.0126582	0.00979021	0.00979021	0.0112202	0.00979021	0.0141044	0.0170213
OL943889.1_Acipenser_stellatus	8.23868	6.36112	6.23295	5.30332	5.6772	4.97545	4.97545	5.48392	4.97545	5.48392	4.97545	5.88454	5.30332	6.10752	0.0415505	0.0400593	0.0400593	0.0244604	0.0305677	0.0229555	0.0274964	0.025974	0.0244604	0.0274964	0.0321168	0.0274964	0.0384047	0.025974	0.0244604	0.0244604	0.0274219	0.025974	0.0321168	0.025974	0.0305677	0.0365322	0.0290276	0.0305677	0.0305677	0.0274219	0.0455303	0.0456101	0.0229555	0.0229555	0.0290276	0.0305677	0.0290276	0.0274964	0.0305677
OL943890.1_Acipenser_stellatus	7.85595	6.36112	5.78583	4.97545	5.30332	4.68559	4.68559	5.13418	4.68559	5.13418	4.68559	5.48392	4.97545	5.6772	0.0336316	0.0321637	0.0321637	0.0083682	0.0083682	0.0069541	0.0112202	0.00414938	0.00275862	0.0112202	0.0126582	0.0112202	0.0305677	0.00414938	0.0083682	0.00554785	0.011192	0.0126582	0.0126582	0.00979021	0.0170213	0.0140129	0.0069541	0.0112202	0.0112202	0.0155183	0.0255599	0.0255816	0.00414938	0.00137552	0.0126582	0.0112202	0.0126582	0.00554785	0.0083682
OL943891.1_Acipenser_stellatus	7.508	6.11702	5.5854	4.82619	5.13418	4.55291	4.55291	4.97545	4.55291	4.97545	4.55291	5.30332	4.82619	5.48392	0.0351968	0.0337243	0.0337243	0.00979021	0.0069541	0.0083682	0.0126582	0.00554785	0.00414938	0.0126582	0.0141044	0.0126582	0.0290276	0.00554785	0.00979021	0.0069541	0.012626	0.0141044	0.0141044	0.0083682	0.0184922	0.0125789	0.0083682	0.0126582	0.0126582	0.0169767	0.0270434	0.0270693	0.00554785	0.00275862	0.0141044	0.0126582	0.0112202	0.0069541	0.00979021
OL943892.1_Acipenser_stellatus	8.23868	6.36112	6.23295	5.30332	5.6772	4.97545	4.97545	5.48392	4.97545	5.48392	4.97545	5.88454	5.30332	6.10752	0.0415505	0.0400593	0.0400593	0.0244604	0.0305677	0.0229555	0.0274964	0.025974	0.0244604	0.0274964	0.0321168	0.0274964	0.0384047	0.025974	0.0244604	0.0244604	0.0274219	0.025974	0.0321168	0.025974	0.0305677	0.0365322	0.0290276	0.0305677	0.0305677	0.0274219	0.0455303	0.0456101	0.0229555	0.0229555	0.0290276	0.0305677	0.0290276	0.0274964	0.0305677
OL943893.1_Acipenser_stellatus	8.23868	6.36112	6.23295	5.30332	5.6772	4.97545	4.97545	5.48392	4.97545	5.48392	4.97545	5.88454	5.30332	6.10752	0.0415505	0.0400593	0.0400593	0.0244604	0.0305677	0.0229555	0.0274964	0.025974	0.0244604	0.0274964	0.0321168	0.0274964	0.0384047	0.025974	0.0244604	0.0244604	0.0274219	0.025974	0.0321168	0.025974	0.0305677	0.0365322	0.0290276	0.0305677	0.0305677	0.0274219	0.0455303	0.0456101	0.0229555	0.0229555	0.0290276	0.0305677	0.0290276	0.0274964	0.0305677
OL943894.1_Acipenser_stellatus	6.8991	5.89134	5.5854	4.82619	5.13418	4.55291	4.55291	4.97545	4.55291	4.97545	4.55291	5.30332	4.82619	5.48392	0.0383549	0.0368732	0.0368732	0.00979021	0.0155587	0.0112202	0.0126582	0.0141044	0.0126582	0.0126582	0.0141044	0.0126582	0.0321168	0.0141044	0.00979021	0.0155587	0.012626	0.0141044	0.0083682	0.0141044	0.0184922	0.0213055	0.0170213	0.0126582	0.0126582	0.0199185	0.0330632	0.0331065	0.0141044	0.0112202	0.0141044	0.0126582	0.0141044	0.0155587	0.0184922
OL943895.1_Acipenser_stellatus	7.85595	5.48751	5.05927	4.4275	4.68559	4.19623	4.19623	4.55291	4.19623	4.30878	4.19623	4.82619	4.4275	4.97545	0.0069474	0.00555556	0.00555556	0.025974	0.0321168	0.0274964	0.0290276	0.0274964	0.025974	0.0290276	0.0368189	0.025974	0.0274964	0.0305677	0.025974	0.0290276	0.0259039	0.0244604	0.033675	0.0274964	0.0290276	0.0381041	0.033675	0.0352423	0.0321168	0.014068	0.050359	0.0504531	0.0274964	0.0274964	0.0274964	0.0321168	0.0305677	0.0321168	0.0321168
OL943896.1_Acipenser_stellatus	7.19031	6.36112	5.78583	4.97545	5.30332	4.68559	4.68559	5.13418	4.68559	5.13418	4.68559	5.48392	4.97545	5.6772	0.0367712	0.0352941	0.0352941	0.0083682	0.0170213	0.0126582	0.0112202	0.0126582	0.0083682	0.0112202	0.00414938	0.0112202	0.0368189	0.0126582	0.0083682	0.0141044	0.011192	0.00979021	0.0126582	0.0126582	0.0141044	0.022789	0.0155587	0.00554785	0	0.021402	0.0315453	0.0315841	0.0126582	0.00979021	0.0126582	0	0.0126582	0.0141044	0.0170213
OL943897.1_Acipenser_stellatus	7.508	5.50862	5.59849	4.83938	5.14737	4.5661	4.5661	4.98864	4.5661	4.98864	4.5661	5.31651	4.83938	5.49711	0.03816	0.0366753	0.0366753	0.00692716	0.0184006	0.016938	0.00974751	0.016938	0.0154837	0.00974751	0.016938	0.00974751	0.0350543	0.016938	0.00692716	0.0184006	0.0125789	0.0111695	0.016938	0.00552869	0.0154837	0.0241913	0.0198715	0.0154837	0.0154837	0.0198304	0.0360402	0.0360798	0.016938	0.0140375	0.0111695	0.0154837	0.00552869	0.0184006	0.0213508
OL943898.1_Acipenser_stellatus	7.6668	5.59349	5.69035	4.90622	5.22392	4.62484	4.62484	5.06011	4.62484	5.06011	4.62484	5.39865	4.90622	5.58543	0.0396509	0.03816	0.03816	0.00832469	0.0198304	0.0183636	0.0111529	0.0183636	0.0169052	0.0111529	0.0183636	0.0111529	0.0365322	0.0183636	0.00832469	0.0198304	0.0139941	0.0125789	0.0183636	0.00692233	0.0169052	0.0256433	0.0213055	0.0169052	0.0169052	0.0212661	0.0375382	0.0375759	0.0183636	0.015455	0.0125789	0.0169052	0.00692233	0.0198304	0.022789
OL943899.1_Acipenser_stellatus	8.53069	5.86334	5.7175	4.93359	4.93359	4.40124	4.52323	5.08747	4.6522	5.08747	4.6522	5.42601	4.93359	5.61279	0.0598489	0.0582789	0.0582789	0.032953	0.0359802	0.0314524	0.0359802	0.0314524	0.0299604	0.0359802	0.037507	0.0359802	0.0565434	0.0314524	0.032953	0.032953	0.0359598	0.037507	0.037507	0.0344622	0.0421408	0.0405534	0.0284769	0.0359802	0.0359802	0.0405534	0.0420324	0.0481786	0.0314524	0.0284769	0.037507	0.0359802	0.037507	0.032953	0.0359802
OL943900.1_Acipenser_stellatus	7.508	6.36112	5.78583	4.97545	5.30332	4.68559	4.68559	5.13418	4.68559	5.13418	4.68559	5.48392	4.97545	5.6772	0.0383549	0.0368732	0.0368732	0.0069541	0.0155587	0.0083682	0.00979021	0.0112202	0.00979021	0.00979021	0.00554785	0.00979021	0.0352423	0.0112202	0.0069541	0.0126582	0.00976597	0.0112202	0.0112202	0.0112202	0.0155587	0.0213055	0.0141044	0.00137552	0.00414938	0.0199185	0.030036	0.0300705	0.0112202	0.0083682	0.0112202	0.00414938	0.0112202	0.0126582	0.0155587
OL943901.1_Acipenser_stellatus	7.508	6.36112	5.78583	4.97545	5.30332	4.68559	4.68559	5.13418	4.68559	5.13418	4.68559	5.48392	4.97545	5.6772	0.0383549	0.0368732	0.0368732	0.0069541	0.0155587	0.0083682	0.00979021	0.0112202	0.00979021	0.00979021	0.00554785	0.00979021	0.0352423	0.0112202	0.0069541	0.0126582	0.00976597	0.0112202	0.0112202	0.0112202	0.0155587	0.0213055	0.0141044	0.00137552	0.00414938	0.0199185	0.030036	0.0300705	0.0112202	0.0083682	0.0112202	0.00414938	0.0112202	0.0126582	0.0155587
OL943902.1_Acipenser_stellatus	7.508	5.89134	5.5854	4.82619	5.13418	4.55291	4.55291	4.97545	4.55291	4.97545	4.55291	5.30332	4.82619	5.48392	0.0289906	0.0275362	0.0275362	0.00414938	0.0126582	0.0083682	0.0069541	0.0112202	0.00979021	0.0069541	0.0112202	0.0069541	0.0290276	0.0112202	0.00414938	0.00979021	0.0041408	0.0083682	0.0083682	0.0083682	0.0126582	0.0183636	0.0141044	0.00979021	0.00979021	0.011192	0.030036	0.0300705	0.0083682	0.0083682	0.0083682	0.00979021	0.0083682	0.0126582	0.0155587
OL943903.1_Acipenser_stellatus	7.85595	6.11702	5.5854	4.82619	5.13418	4.55291	4.55291	4.97545	4.55291	4.97545	4.55291	5.30332	4.82619	5.48392	0.0367712	0.0352941	0.0352941	0.0112202	0.0141044	0.00979021	0.0141044	0.00979021	0.0083682	0.0141044	0.0155587	0.0141044	0.033675	0.00979021	0.0112202	0.0112202	0.014068	0.0155587	0.0155587	0.0126582	0.0199715	0.0198304	0.0069541	0.0141044	0.0141044	0.0184434	0.0226181	0.0255816	0.00979021	0.0069541	0.0155587	0.0141044	0.0155587	0.0112202	0.0141044
OL943904.1_Acipenser_stellatus	7.508	6.11702	5.78583	4.97545	5.30332	4.68559	4.68559	5.13418	4.68559	5.13418	4.68559	5.48392	4.97545	5.6772	0.0320756	0.0306122	0.0306122	0.00137552	0.0126582	0.0083682	0.00414938	0.0083682	0.0069541	0.00414938	0.0083682	0.00414938	0.0321168	0.0083682	0.00137552	0.00979021	0.00693776	0.00554785	0.0083682	0.00554785	0.00979021	0.0183636	0.0112202	0.0069541	0.0069541	0.014068	0.0270434	0.0270693	0.0083682	0.00554785	0.00554785	0.0069541	0.00554785	0.00979021	0.0126582
OL943905.1_Acipenser_stellatus	8.05404	5.77458	5.31589	4.62484	4.90622	4.37387	4.37387	4.76139	4.37387	4.76139	4.37387	5.06011	4.62484	5.22392	0.030451	0.0289906	0.0289906	0.00275387	0.0169767	0.012626	0.0055354	0.012626	0.011192	0.0055354	0.012626	0.0055354	0.0335825	0.012626	0.00275387	0.014068	0.00552869	0.00693776	0.012626	0.00693776	0.011192	0.0227454	0.0155183	0.011192	0.011192	0.0125995	0.0315126	0.0315453	0.012626	0.00976597	0.00693776	0.011192	0.00693776	0.014068	0.0169767
OL943906.1_Acipenser_stellatus	7.53106	6.03406	5.5101	4.77482	5.07354	4.5093	4.3873	4.91966	4.5093	4.91966	4.5093	5.23735	4.77482	5.41208	0.0396509	0.03816	0.03816	0.0140129	0.0169052	0.0125789	0.0169052	0.0125789	0.0111529	0.0169052	0.0183636	0.0169052	0.0365322	0.0125789	0.0140129	0.0140129	0.0168783	0.0183636	0.0183636	0.015455	0.022789	0.0212661	0.00973486	0.0169052	0.0169052	0.0212661	0.0255319	0.0284936	0.0125789	0.00973486	0.0183636	0.0169052	0.0183636	0.0140129	0.0169052
OL943907.1_Acipenser_stellatus	7.508	6.11702	6.00111	5.13418	5.48392	4.82619	4.82619	5.30332	4.82619	5.30332	4.82619	5.6772	5.13418	5.88454	0.0351968	0.0337243	0.0337243	0.0069541	0.0155587	0.0112202	0.00979021	0.0112202	0.00979021	0.00979021	0.0112202	0.00979021	0.0321168	0.0112202	0.0069541	0.00979021	0.00693776	0.0083682	0.0112202	0.0083682	0.0155587	0.0213055	0.0141044	0.00979021	0.00979021	0.0169767	0.030036	0.0300705	0.0083682	0.0083682	0.0112202	0.00979021	0.0083682	0.0126582	0.0126582
OL943908.1_Acipenser_stellatus	7.68932	5.79521	5.31589	4.62484	4.90622	4.37387	4.37387	4.76139	4.37387	4.76139	4.37387	5.06011	4.62484	5.22392	0.030451	0.0289906	0.0289906	0.00275387	0.0169767	0.012626	0.0055354	0.012626	0.011192	0.0055354	0.012626	0.0055354	0.0335825	0.012626	0.00275387	0.014068	0.00552869	0.00693776	0.012626	0.00693776	0.011192	0.0227454	0.0155183	0.011192	0.011192	0.0125995	0.0315126	0.0315453	0.012626	0.00976597	0.00693776	0.011192	0.00693776	0.014068	0.0169767
OL943909.1_Acipenser_stellatus	8.05404	6.38223	5.69035	4.90622	5.22392	4.62484	4.62484	5.06011	4.62484	5.06011	4.62484	5.39865	4.90622	5.58543	0.0428371	0.0413368	0.0413368	0.0169052	0.0198304	0.015455	0.0198304	0.015455	0.0140129	0.0198304	0.0213055	0.0198304	0.0396853	0.015455	0.0169052	0.0169052	0.0197952	0.0213055	0.0213055	0.0183636	0.0257816	0.0256433	0.0125789	0.0198304	0.0198304	0.0242332	0.0255319	0.0314862	0.015455	0.0125789	0.0213055	0.0198304	0.0213055	0.0169052	0.0198304
OL943910.1_Acipenser_stellatus	7.71294	6.40437	5.78583	4.97545	5.30332	4.68559	4.55291	5.13418	4.68559	5.13418	4.68559	5.48392	4.97545	5.6772	0.0425681	0.0410631	0.0410631	0.0168423	0.0197428	0.0154043	0.0197428	0.0154043	0.0139743	0.0197428	0.0212054	0.0197428	0.0394264	0.0154043	0.0168423	0.0168423	0.0197256	0.0212054	0.0212054	0.0182885	0.0256433	0.0241259	0.0125523	0.0197428	0.0197428	0.0241259	0.0284853	0.031445	0.0154043	0.0125523	0.0212054	0.0197428	0.0212054	0.0168423	0.0197428
OL943911.1_Acipenser_stellatus	7.71294	6.40437	5.78583	4.97545	5.30332	4.68559	4.55291	5.13418	4.68559	5.13418	4.68559	5.48392	4.97545	5.6772	0.0425681	0.0410631	0.0410631	0.0168423	0.0197428	0.0154043	0.0197428	0.0154043	0.0139743	0.0197428	0.0212054	0.0197428	0.0394264	0.0154043	0.0168423	0.0168423	0.0197256	0.0212054	0.0212054	0.0182885	0.0256433	0.0241259	0.0125523	0.0197428	0.0197428	0.0241259	0.0284853	0.031445	0.0154043	0.0125523	0.0212054	0.0197428	0.0212054	0.0168423	0.0197428
OL943912.1_Acipenser_stellatus	7.508	5.13663	4.90515	4.30878	4.55291	4.08937	4.08937	4.4275	4.08937	4.19623	4.08937	4.68559	4.30878	4.82619	0.0289906	0.0275362	0.0275362	0.033675	0.0368189	0.0321168	0.033675	0.0290276	0.0305677	0.0368189	0.0384047	0.033675	0.0290276	0.0321168	0.033675	0.033675	0.0367172	0.0352423	0.0384047	0.0352423	0.04	0.0428759	0.0321168	0.0368189	0.0368189	0.0304843	0.0519878	0.0520869	0.0321168	0.0290276	0.0352423	0.0368189	0.0384047	0.033675	0.033675
OL943913.1_Acipenser_stellatus	8.47979	6.66924	5.91133	5.07354	5.41208	4.77482	4.63827	5.23735	4.77482	5.23735	4.77482	5.59886	5.07354	5.79898	0.0426515	0.0411481	0.0411481	0.0168573	0.019766	0.0154153	0.019766	0.0154153	0.0139813	0.019766	0.0212327	0.019766	0.0395065	0.0154153	0.0168573	0.0168573	0.0197428	0.0212327	0.0212327	0.0183076	0.0256834	0.0241556	0.0125553	0.019766	0.019766	0.0241556	0.0284779	0.0314524	0.0154153	0.0125553	0.0212327	0.019766	0.0212327	0.0168573	0.019766
OL943914.1_Acipenser_stellatus	7.19031	6.11702	5.49677	4.76139	5.06011	4.49587	4.49587	4.90622	4.49587	4.90622	4.49587	5.22392	4.76139	5.39865	0.0380719	0.0365856	0.0365856	0.015455	0.0183636	0.0140129	0.0183636	0.0140129	0.00973486	0.0183636	0.0198304	0.0183636	0.0381041	0.0140129	0.015455	0.015455	0.0183326	0.0169052	0.0198304	0.0169052	0.0213055	0.0241556	0.0111529	0.0183636	0.015455	0.0227454	0.0270028	0.0299857	0.0140129	0.0111529	0.0198304	0.015455	0.0198304	0.015455	0.0183636
OL943915.1_Acipenser_stellatus	7.508	6.11702	5.78583	4.97545	5.30332	4.68559	4.68559	5.13418	4.68559	5.13418	4.68559	5.48392	4.97545	5.6772	0.0367712	0.0352941	0.0352941	0.0083682	0.0141044	0.00979021	0.0112202	0.00979021	0.0083682	0.0112202	0.0126582	0.0112202	0.033675	0.00979021	0.0083682	0.0112202	0.011192	0.0126582	0.0126582	0.00979021	0.0170213	0.0198304	0.0069541	0.0112202	0.0112202	0.0184434	0.0226181	0.0255816	0.00979021	0.0069541	0.0126582	0.0112202	0.0126582	0.0112202	0.0141044
OL943916.1_Acipenser_stellatus	8.47979	6.50123	6.36217	5.39865	5.39865	4.76139	4.90622	5.58543	5.06011	5.58543	5.06011	6.0005	5.39865	6.23198	0.0442493	0.0427412	0.0427412	0.0183076	0.0212327	0.0168573	0.0212327	0.0168573	0.0154153	0.0212327	0.0227078	0.0212327	0.0379345	0.0168573	0.0183076	0.0183076	0.0212054	0.019766	0.0227078	0.019766	0.0271839	0.0256433	0.019766	0.0212327	0.0212327	0.0256433	0.0359598	0.0359802	0.0168573	0.0139813	0.0227078	0.0212327	0.0227078	0.0183076	0.0183076
OL943917.1_Acipenser_stellatus	7.508	6.11702	5.78583	4.97545	5.30332	4.68559	4.68559	5.13418	4.68559	5.13418	4.68559	5.48392	4.97545	5.6772	0.0367712	0.0352941	0.0352941	0.0083682	0.0141044	0.00979021	0.0112202	0.00979021	0.0083682	0.0112202	0.0126582	0.0112202	0.033675	0.00979021	0.0083682	0.0112202	0.011192	0.0126582	0.0126582	0.00979021	0.0170213	0.0198304	0.0069541	0.0112202	0.0112202	0.0184434	0.0226181	0.0255816	0.00979021	0.0069541	0.0126582	0.0112202	0.0126582	0.0112202	0.0141044
OL943918.1_Acipenser_stellatus	7.508	6.11702	5.78583	4.97545	5.30332	4.68559	4.68559	5.13418	4.68559	5.13418	4.68559	5.48392	4.97545	5.6772	0.0367712	0.0352941	0.0352941	0.0083682	0.0141044	0.00979021	0.0112202	0.00979021	0.0083682	0.0112202	0.0126582	0.0112202	0.033675	0.00979021	0.0083682	0.0112202	0.011192	0.0126582	0.0126582	0.00979021	0.0170213	0.0198304	0.0069541	0.0112202	0.0112202	0.0184434	0.0226181	0.0255816	0.00979021	0.0069541	0.0126582	0.0112202	0.0126582	0.0112202	0.0141044
OL943919.1_Acipenser_stellatus	8.5046	6.79911	6.38933	5.61279	6.02786	5.25128	5.08747	5.61279	5.08747	5.81292	5.25128	6.02786	5.61279	6.25935	0.0472846	0.0457638	0.0457638	0.0226508	0.0256094	0.0211841	0.0256094	0.0211841	0.0182754	0.0256094	0.0256094	0.0256094	0.0456963	0.0211841	0.0226508	0.0226508	0.0255816	0.0256094	0.0271014	0.0241259	0.0301112	0.0315126	0.0182754	0.0256094	0.0241259	0.0300705	0.0314492	0.0374637	0.0211841	0.0182754	0.0271014	0.0241259	0.0271014	0.0226508	0.0256094
OL943920.1_Acipenser_stellatus	6.8991	5.89134	5.5854	4.82619	5.13418	4.55291	4.55291	4.97545	4.55291	4.97545	4.55291	5.30332	4.82619	5.48392	0.0367712	0.0352941	0.0352941	0.0083682	0.0112202	0.00979021	0.0112202	0.0126582	0.0112202	0.0112202	0.0126582	0.0112202	0.0274964	0.0126582	0.0083682	0.0141044	0.011192	0.0126582	0.00414938	0.00979021	0.0170213	0.0169052	0.0155587	0.0112202	0.0112202	0.0184434	0.0315453	0.0315841	0.0126582	0.00979021	0.0126582	0.0112202	0.00979021	0.0141044	0.0170213
OL943921.1_Acipenser_stellatus	7.508	6.11702	5.5854	4.82619	5.13418	4.55291	4.55291	4.97545	4.55291	4.97545	4.55291	5.30332	4.82619	5.48392	0.0351968	0.0337243	0.0337243	0.00979021	0.0126582	0.0083682	0.0126582	0.0083682	0.0069541	0.0126582	0.0141044	0.0126582	0.0321168	0.0083682	0.00979021	0.00979021	0.012626	0.0141044	0.0141044	0.0112202	0.0184922	0.0183636	0.00554785	0.0126582	0.0126582	0.0169767	0.0211596	0.0241023	0.0083682	0.00554785	0.0141044	0.0126582	0.0141044	0.00979021	0.0126582
OL943922.1_Acipenser_stellatus	8.28595	6.38223	6.00111	5.13418	5.48392	4.82619	4.97545	5.30332	4.82619	5.30332	4.82619	5.6772	5.30332	5.88454	0.0411481	0.0396509	0.0396509	0.0125641	0.0183326	0.0139941	0.0154322	0.0139941	0.0125641	0.0154322	0.0168783	0.0154322	0.0380162	0.0139941	0.0125641	0.0154322	0.0154153	0.0168783	0.0168783	0.0139941	0.0212661	0.0241259	0.0111421	0.0154322	0.0154322	0.0227078	0.0270018	0.0299699	0.0139941	0.0111421	0.0168783	0.0154322	0.0168783	0.0154322	0.0183326
OL943923.1_Acipenser_stellatus	7.68932	6.01244	5.49677	4.76139	5.06011	4.49587	4.37387	4.90622	4.49587	4.90622	4.49587	5.22392	4.76139	5.39865	0.0412393	0.0397437	0.0397437	0.015455	0.0183636	0.0140129	0.0183636	0.0140129	0.0125789	0.0183636	0.0198304	0.0183636	0.0381041	0.0140129	0.015455	0.015455	0.0183326	0.0198304	0.0198304	0.0169052	0.024281	0.0212661	0.0111529	0.0183636	0.0183636	0.0227454	0.0270028	0.0299857	0.0140129	0.0111529	0.0198304	0.0183636	0.0198304	0.015455	0.0183636
OL943924.1_Acipenser_stellatus	8.9502	6.29136	5.92516	5.08747	5.08747	4.52323	4.78876	5.25128	4.78876	5.25128	4.78876	5.61279	5.25128	5.81292	0.0536087	0.0520652	0.0520652	0.0270434	0.030036	0.0255599	0.030036	0.0255599	0.0240848	0.030036	0.0315453	0.030036	0.050359	0.0255599	0.0270434	0.0270434	0.0300077	0.0315453	0.0315453	0.0285354	0.0361256	0.0345486	0.0226181	0.030036	0.030036	0.0345486	0.0359425	0.0420267	0.0255599	0.0226181	0.0315453	0.030036	0.0315453	0.0270434	0.030036
OL943925.1_Acipenser_stellatus	7.508	6.11702	5.5854	4.82619	5.13418	4.55291	4.55291	4.97545	4.55291	4.97545	4.55291	5.30332	4.82619	5.48392	0.0351968	0.0337243	0.0337243	0.00979021	0.0126582	0.0083682	0.0126582	0.0083682	0.0069541	0.0126582	0.0141044	0.0126582	0.0321168	0.0083682	0.00979021	0.00979021	0.012626	0.0141044	0.0141044	0.0112202	0.0184922	0.0183636	0.00554785	0.0126582	0.0126582	0.0169767	0.0211596	0.0241023	0.0083682	0.00554785	0.0141044	0.0126582	0.0141044	0.00979021	0.0126582
OL943926.1_Acipenser_stellatus	7.508	6.11702	5.5854	4.82619	5.13418	4.55291	4.55291	4.97545	4.55291	4.97545	4.55291	5.30332	4.82619	5.48392	0.0351968	0.0337243	0.0337243	0.00979021	0.0126582	0.0083682	0.0126582	0.0083682	0.0069541	0.0126582	0.0141044	0.0126582	0.0321168	0.0083682	0.00979021	0.00979021	0.012626	0.0141044	0.0141044	0.0112202	0.0184922	0.0183636	0.00554785	0.0126582	0.0126582	0.0169767	0.0211596	0.0241023	0.0083682	0.00554785	0.0141044	0.0126582	0.0141044	0.00979021	0.0126582
OL943927.1_Acipenser_stellatus	6.60919	5.68208	5.69035	4.90622	5.22392	4.62484	4.62484	5.06011	4.62484	5.06011	4.62484	5.39865	4.90622	5.58543	0.0459558	0.0444444	0.0444444	0.0168783	0.0227454	0.0183326	0.0197952	0.0212661	0.0197952	0.0197952	0.0212661	0.0197952	0.0364489	0.0212661	0.0168783	0.0227454	0.019766	0.0212661	0.0125641	0.0212661	0.0257294	0.028602	0.0242332	0.0197952	0.0197952	0.0271839	0.0405872	0.0406274	0.0212661	0.0183326	0.0212661	0.0197952	0.0212661	0.0227454	0.0257294
OL943928.1_Acipenser_stellatus	7.508	5.68208	5.39833	4.68559	4.97545	4.4275	4.4275	4.82619	4.4275	4.82619	4.4275	5.13418	4.68559	5.30332	0.0289906	0.0275362	0.0275362	0.00137552	0.0155587	0.0112202	0.00414938	0.0112202	0.00979021	0.00414938	0.0112202	0.00137552	0.0290276	0.0112202	0.00137552	0.0126582	0.00693776	0.00554785	0.0112202	0.00554785	0.00979021	0.0213055	0.0141044	0.00979021	0.00979021	0.014068	0.030036	0.0300705	0.0112202	0.0083682	0.00554785	0.00979021	0.00554785	0.0126582	0.0126582
OL943929.1_Acipenser_stellatus	7.508	5.30612	5.05927	4.4275	4.68559	4.19623	4.19623	4.55291	4.19623	4.30878	4.19623	4.82619	4.4275	4.97545	0.0274615	0.0260116	0.0260116	0.0352423	0.0384047	0.033675	0.0352423	0.0305677	0.0321168	0.0384047	0.04	0.0352423	0.0305677	0.033675	0.0352423	0.0321168	0.0351452	0.0368189	0.04	0.0368189	0.0416048	0.0444854	0.033675	0.0384047	0.0384047	0.0289486	0.0536264	0.0537304	0.0305677	0.0305677	0.0368189	0.0384047	0.04	0.0352423	0.0352423
OL943930.1_Acipenser_stellatus	8.23868	6.11702	6.00111	5.13418	5.48392	4.82619	4.82619	5.30332	4.82619	5.30332	4.82619	5.6772	5.13418	5.88454	0.0336316	0.0321637	0.0321637	0.0112202	0.0141044	0.00979021	0.0141044	0.00979021	0.0083682	0.0141044	0.0155587	0.0141044	0.0305677	0.00979021	0.0112202	0.0112202	0.014068	0.0126582	0.0155587	0.0126582	0.0170213	0.0198304	0.00414938	0.0141044	0.0141044	0.0184434	0.0226181	0.0255816	0.00979021	0.0069541	0.0155587	0.0141044	0.0155587	0.0112202	0.0141044
OL943931.1_Acipenser_stellatus	7.53106	6.13813	5.59849	4.83938	5.14737	4.5661	4.5661	4.98864	4.5661	4.98864	4.5661	5.31651	4.83938	5.49711	0.03816	0.0366753	0.0366753	0.0125995	0.0154837	0.0111695	0.0154837	0.0111695	0.00974751	0.0154837	0.0154837	0.0154837	0.0350543	0.0111695	0.0125995	0.0125995	0.015455	0.016938	0.016938	0.0140375	0.0213508	0.0212327	0.00833341	0.0140375	0.0140375	0.0198304	0.0240683	0.0270237	0.0111695	0.00833341	0.016938	0.0140375	0.016938	0.0125995	0.0154837
OL943932.1_Acipenser_stellatus	7.508	6.11702	5.5854	4.82619	5.13418	4.55291	4.55291	4.97545	4.55291	4.97545	4.55291	5.30332	4.82619	5.48392	0.0351968	0.0337243	0.0337243	0.00979021	0.0126582	0.0083682	0.0126582	0.0083682	0.0069541	0.0126582	0.0141044	0.0126582	0.0321168	0.0083682	0.00979021	0.00979021	0.012626	0.0141044	0.0141044	0.0112202	0.0184922	0.0183636	0.00554785	0.0126582	0.0126582	0.0169767	0.0211596	0.0241023	0.0083682	0.00554785	0.0141044	0.0126582	0.0141044	0.00979021	0.0126582
OL943933.1_Acipenser_stellatus	7.19031	5.89134	5.39833	4.68559	4.97545	4.4275	4.4275	4.82619	4.4275	4.82619	4.4275	5.13418	4.68559	5.30332	0.0320756	0.0306122	0.0306122	0.00979021	0.00414938	0.00554785	0.0126582	0.00554785	0.00414938	0.0126582	0.0141044	0.0126582	0.025974	0.00554785	0.00979021	0.0069541	0.012626	0.0141044	0.0112202	0.0083682	0.0184922	0.00973486	0.0083682	0.0126582	0.0126582	0.014068	0.0270434	0.0270693	0.00554785	0.00275862	0.0141044	0.0126582	0.0112202	0.0069541	0.00979021
OL943934.1_Acipenser_stellatus	7.85595	5.89134	5.5854	4.82619	5.13418	4.55291	4.55291	4.97545	4.55291	4.97545	4.55291	5.30332	4.82619	5.48392	0.0289906	0.0275362	0.0275362	0.00137552	0.0155587	0.0112202	0.00414938	0.0112202	0.00979021	0.00414938	0.0112202	0.00414938	0.0321168	0.0112202	0.00137552	0.0126582	0.00693776	0.00554785	0.0112202	0.00554785	0.00979021	0.0213055	0.0141044	0.00979021	0.00979021	0.014068	0.030036	0.0300705	0.0112202	0.0083682	0.00554785	0.00979021	0.00554785	0.0126582	0.0155587
OL943935.1_Acipenser_stellatus	8.23868	5.68208	6.00111	5.13418	5.48392	4.82619	4.82619	5.30332	4.82619	5.30332	4.82619	5.6772	5.13418	5.88454	0.0320756	0.0306122	0.0306122	0.00414938	0.0184922	0.0141044	0.0069541	0.0141044	0.0126582	0.0069541	0.0141044	0.0069541	0.0290276	0.0141044	0.00414938	0.0155587	0.00976597	0.00554785	0.0141044	0.00554785	0.00979021	0.024281	0.0170213	0.0126582	0.0126582	0.0169767	0.0330632	0.0331065	0.0141044	0.0112202	0.0083682	0.0126582	0.00554785	0.0126582	0.0184922
OL943936.1_Acipenser_stellatus	7.508	6.11702	5.5854	4.82619	5.13418	4.55291	4.55291	4.97545	4.55291	4.97545	4.55291	5.30332	4.82619	5.48392	0.0320756	0.0306122	0.0306122	0.0069541	0.0069541	0.00554785	0.00979021	0.00275862	0.00137552	0.00979021	0.0112202	0.00979021	0.0290276	0.00275862	0.0069541	0.00414938	0.00976597	0.0112202	0.0112202	0.0083682	0.0155587	0.0125789	0.00554785	0.00979021	0.00979021	0.014068	0.0240848	0.0241023	0.00275862	0	0.0112202	0.00979021	0.0112202	0.00414938	0.0069541
OL943937.1_Acipenser_stellatus	7.85595	6.36112	5.78583	4.97545	5.30332	4.68559	4.68559	5.13418	4.68559	5.13418	4.68559	5.48392	4.97545	5.6772	0.0351968	0.0337243	0.0337243	0.00979021	0.00979021	0.0083682	0.0126582	0.00554785	0.00414938	0.0126582	0.0141044	0.0126582	0.0321168	0.00554785	0.00979021	0.0069541	0.012626	0.0141044	0.0141044	0.0112202	0.0184922	0.015455	0.0083682	0.0126582	0.0126582	0.0169767	0.0270434	0.0270693	0.00554785	0.00275862	0.0141044	0.0126582	0.0141044	0.0069541	0.00979021
OL943938.1_Acipenser_stellatus	8.05404	5.40568	5.31589	4.62484	4.90622	4.37387	4.37387	4.76139	4.37387	4.49587	4.37387	5.06011	4.62484	5.22392	0.00693677	0.00554307	0.00554307	0.0289486	0.0351452	0.0304843	0.0320289	0.0304843	0.0289486	0.0320289	0.0398889	0.0289486	0.0304843	0.0335825	0.0289486	0.0320289	0.0288757	0.0274219	0.0351452	0.0304843	0.0320289	0.0411787	0.0367172	0.0382984	0.0351452	0.016938	0.0535289	0.0536264	0.0304843	0.0304843	0.0304843	0.0351452	0.0335825	0.0351452	0.0351452
OL943939.1_Acipenser_stellatus	7.508	6.11702	5.5854	4.82619	5.13418	4.55291	4.55291	4.97545	4.55291	4.97545	4.55291	5.30332	4.82619	5.48392	0.0383549	0.0368732	0.0368732	0.0126582	0.00979021	0.0112202	0.0155587	0.0083682	0.0069541	0.0155587	0.0170213	0.0155587	0.0321168	0.0083682	0.0126582	0.00979021	0.0155183	0.0170213	0.0141044	0.0112202	0.0214592	0.015455	0.00554785	0.0155587	0.0155587	0.0199185	0.0240848	0.0270693	0.0083682	0.00554785	0.0170213	0.0155587	0.0141044	0.00979021	0.0126582
OL943940.1_Acipenser_stellatus	8.23868	6.36112	6.00111	5.13418	5.48392	4.82619	4.55291	5.30332	4.82619	5.30332	4.82619	5.6772	5.13418	5.88454	0.0367712	0.0352941	0.0352941	0.0083682	0.0141044	0.00979021	0.0112202	0.00979021	0.0083682	0.0112202	0.0126582	0.0112202	0.0305677	0.0069541	0.0083682	0.0112202	0.011192	0.00979021	0.0126582	0.00979021	0.0170213	0.0198304	0.0126582	0.0112202	0.0112202	0.0184434	0.0285354	0.0285656	0.00979021	0.0069541	0.0126582	0.0112202	0.0126582	0.0112202	0.0112202
OL943941.1_Acipenser_stellatus	7.508	6.36112	6.00111	5.13418	5.48392	4.82619	4.82619	5.30332	4.82619	5.30332	4.82619	5.6772	5.13418	5.88454	0.0383549	0.0368732	0.0368732	0.0069541	0.0155587	0.0112202	0.00979021	0.0112202	0.00979021	0.00979021	0.00275862	0.00979021	0.0352423	0.0112202	0.0069541	0.0126582	0.00976597	0.0112202	0.0112202	0.0112202	0.0155587	0.0213055	0.0141044	0.00414938	0.00137552	0.0199185	0.030036	0.0300705	0.0112202	0.0083682	0.0112202	0.00137552	0.0112202	0.0126582	0.0155587
OL943942.1_Acipenser_stellatus	7.19031	6.11702	5.78583	4.97545	5.30332	4.68559	4.68559	5.13418	4.68559	5.13418	4.68559	5.48392	4.97545	5.6772	0.0351968	0.0337243	0.0337243	0.0069541	0.0126582	0.0083682	0.00979021	0.0112202	0.00979021	0.00979021	0.0112202	0.00979021	0.0290276	0.0112202	0.0069541	0.0126582	0.00976597	0.0112202	0.00275862	0.0112202	0.0155587	0.0183636	0.0141044	0.00979021	0.00979021	0.0169767	0.030036	0.0300705	0.0112202	0.0083682	0.0112202	0.00979021	0.0112202	0.0126582	0.0155587
OL943943.1_Acipenser_stellatus	7.19031	5.68208	5.78583	4.97545	5.30332	4.68559	4.68559	5.13418	4.68559	5.13418	4.68559	5.48392	4.97545	5.6772	0.0415505	0.0400593	0.0400593	0.0126582	0.0184922	0.0141044	0.0155587	0.0170213	0.0155587	0.0155587	0.0170213	0.0155587	0.0352423	0.0141044	0.0126582	0.0184922	0.0155183	0.0170213	0.0083682	0.0170213	0.0214592	0.0213055	0.0199715	0.0155587	0.0155587	0.0228941	0.0361256	0.0361778	0.0170213	0.0141044	0.0170213	0.0155587	0.0141044	0.0184922	0.0214592
OL943944.1_Acipenser_stellatus	8.23868	5.68208	5.78583	4.97545	5.30332	4.68559	4.68559	5.13418	4.68559	5.13418	4.68559	5.48392	4.97545	5.6772	0.0289906	0.0275362	0.0275362	0.00137552	0.0155587	0.0112202	0.00414938	0.0112202	0.00979021	0.00414938	0.0112202	0.00414938	0.0290276	0.0112202	0.00137552	0.0126582	0.00693776	0.00275862	0.0112202	0.00554785	0.0069541	0.0213055	0.0141044	0.00979021	0.00979021	0.014068	0.030036	0.0300705	0.0112202	0.0083682	0.00554785	0.00979021	0.00554785	0.0126582	0.0155587
OL943945.1_Acipenser_stellatus	7.508	6.11702	5.78583	4.97545	5.30332	4.68559	4.68559	5.13418	4.68559	5.13418	4.68559	5.48392	4.97545	5.6772	0.0320756	0.0306122	0.0306122	0.00137552	0.0126582	0.0083682	0.00414938	0.0083682	0.0069541	0.00414938	0.0083682	0.00414938	0.0321168	0.0083682	0.00137552	0.00979021	0.00693776	0.00554785	0.0083682	0.00554785	0.00979021	0.0183636	0.0112202	0.0069541	0.0069541	0.014068	0.0270434	0.0270693	0.0083682	0.00554785	0.00554785	0.0069541	0.00554785	0.00979021	0.0126582
OL943946.1_Acipenser_stellatus	8.23868	5.89134	5.78583	4.97545	5.30332	4.68559	4.68559	5.13418	4.68559	5.13418	4.68559	5.48392	4.97545	5.6772	0.0289906	0.0275362	0.0275362	0.00414938	0.0184922	0.0141044	0.0069541	0.0141044	0.00979021	0.0069541	0.0141044	0.0069541	0.0321168	0.0141044	0.00414938	0.0155587	0.00976597	0.00275862	0.0141044	0.0083682	0.00414938	0.024281	0.0170213	0.0126582	0.00979021	0.0169767	0.0330632	0.0331065	0.0141044	0.0112202	0.0083682	0.00979021	0.0083682	0.0155587	0.0184922
OL943947.1_Acipenser_stellatus	6.8991	5.89134	5.39833	4.68559	4.97545	4.4275	4.4275	4.82619	4.4275	4.82619	4.4275	5.13418	4.68559	5.30332	0.039948	0.0384615	0.0384615	0.0112202	0.0170213	0.0126582	0.0141044	0.0155587	0.0141044	0.0141044	0.0155587	0.0141044	0.033675	0.0155587	0.0112202	0.0112202	0.014068	0.0155587	0.00979021	0.0155587	0.0199715	0.022789	0.0184922	0.0141044	0.0141044	0.021402	0.0315453	0.0315841	0.0126582	0.0126582	0.0155587	0.0141044	0.0155587	0.0170213	0.0199715
OL943948.1_Acipenser_stellatus	7.85595	6.36112	6.00111	5.13418	5.48392	4.82619	4.82619	5.30332	4.82619	5.30332	4.82619	5.6772	5.13418	5.88454	0.0336316	0.0321637	0.0321637	0.0170213	0.0229555	0.0184922	0.0199715	0.0214592	0.0199715	0.0199715	0.0244604	0.0199715	0.0305677	0.0214592	0.0170213	0.0199715	0.0199185	0.0214592	0.0214592	0.0155587	0.0229555	0.0288088	0.0244604	0.0229555	0.0229555	0.0199185	0.0407866	0.0408524	0.0184922	0.0184922	0.0214592	0.0229555	0.0184922	0.0229555	0.025974
OL943949.1_Acipenser_stellatus	7.85595	6.11702	6.23295	5.30332	5.6772	4.97545	4.97545	5.48392	4.97545	5.48392	4.97545	5.88454	5.30332	6.10752	0.039948	0.0384615	0.0384615	0.0083682	0.0170213	0.0126582	0.0112202	0.0126582	0.0112202	0.0112202	0.00137552	0.0112202	0.0368189	0.0126582	0.0083682	0.0141044	0.011192	0.0126582	0.0126582	0.0126582	0.0170213	0.022789	0.0155587	0.00554785	0.00275862	0.021402	0.0315453	0.0315841	0.0126582	0.00979021	0.0126582	0.00275862	0.0126582	0.0141044	0.0170213
OL943950.1_Acipenser_stellatus	7.68932	6.50123	5.69035	4.90622	5.22392	4.62484	4.62484	5.06011	4.62484	5.06011	4.62484	5.39865	4.90622	5.58543	0.0414406	0.039948	0.039948	0.011192	0.0199185	0.0155183	0.014068	0.0155183	0.014068	0.014068	0.00976597	0.014068	0.0398889	0.0155183	0.011192	0.0169767	0.0140375	0.0155183	0.0155183	0.0155183	0.0199185	0.0257294	0.0184434	0.00834793	0.00834793	0.0228385	0.0345486	0.03459	0.0155183	0.012626	0.0155183	0.00834793	0.0155183	0.0169767	0.0199185
OL943951.1_Acipenser_stellatus	7.85595	5.89134	5.5854	4.82619	5.13418	4.55291	4.55291	4.97545	4.55291	4.97545	4.55291	5.30332	4.82619	5.48392	0.0305286	0.0290698	0.0290698	0	0.0141044	0.00979021	0.00275862	0.00979021	0.0083682	0.00275862	0.00979021	0.00275862	0.0305677	0.00979021	0	0.0112202	0.0055354	0.00414938	0.00979021	0.00414938	0.0083682	0.0198304	0.0126582	0.0083682	0.0083682	0.012626	0.0285354	0.0285656	0.00979021	0.0069541	0.00414938	0.0083682	0.00414938	0.0112202	0.0141044
OL943952.1_Acipenser_stellatus	7.68932	5.57287	5.22333	4.55291	4.82619	4.30878	4.30878	4.68559	4.30878	4.68559	4.30878	4.97545	4.55291	5.13418	0.0382544	0.0367712	0.0367712	0.0155183	0.0155183	0.014068	0.0184434	0.011192	0.00976597	0.0184434	0.0199185	0.0155183	0.0320289	0.011192	0.0155183	0.012626	0.0184006	0.0169767	0.0199185	0.0169767	0.0243947	0.0212661	0.014068	0.0184434	0.0184434	0.0228385	0.0330262	0.0330632	0.011192	0.00834793	0.0199185	0.0184434	0.0199185	0.012626	0.00137457
OL943953.1_Acipenser_stellatus	7.19031	5.68208	4.91824	4.32197	4.5661	4.10256	4.10256	4.44069	4.10256	4.44069	4.10256	4.69878	4.32197	4.83938	0.0440795	0.0425681	0.0425681	0.0211688	0.0226314	0.0197145	0.0241023	0.0241023	0.0226314	0.0241023	0.0270693	0.0241023	0.0377269	0.0241023	0.0211688	0.0255816	0.0226181	0.0255816	0.0197145	0.0226314	0.0300705	0.0255599	0.0270693	0.0241023	0.0255816	0.0270434	0.0435713	0.0435946	0.0241023	0.0211688	0.0255816	0.0255816	0.0226314	0.0241023	0.0285656
OL943954.1_Acipenser_stellatus	7.19031	6.11702	5.39833	4.68559	4.97545	4.4275	4.4275	4.82619	4.4275	4.82619	4.4275	5.13418	4.68559	5.30332	0.0305286	0.0290698	0.0290698	0.0083682	0.0083682	0.0069541	0.0112202	0.00414938	0	0.0112202	0.0126582	0.0112202	0.0305677	0.00414938	0.0083682	0.00554785	0.011192	0.00979021	0.0126582	0.00979021	0.0141044	0.0140129	0.0069541	0.0112202	0.0083682	0.0155183	0.0255599	0.0255816	0.00414938	0.00137552	0.0126582	0.0083682	0.0126582	0.00554785	0.0083682
OL943955.1_Acipenser_stellatus	7.85595	5.68208	4.90515	4.30878	4.55291	4.08937	4.08937	4.4275	4.08937	4.19623	4.08937	4.68559	4.30878	4.82619	0.0244297	0.0229885	0.0229885	0.0321168	0.0352423	0.0305677	0.0321168	0.0274964	0.0290276	0.0352423	0.0368189	0.0321168	0.0274964	0.0305677	0.0321168	0.0290276	0.0320289	0.033675	0.0368189	0.033675	0.0384047	0.0412759	0.0305677	0.0352423	0.0352423	0.0259039	0.050359	0.0504531	0.0274964	0.0274964	0.033675	0.0352423	0.0368189	0.0321168	0.0321168
OL943956.1_Acipenser_stellatus	7.85595	5.89134	5.78583	4.97545	5.30332	4.68559	4.68559	5.13418	4.68559	5.13418	4.68559	5.48392	4.97545	5.6772	0.0320756	0.0306122	0.0306122	0.00137552	0.0155587	0.0112202	0.00137552	0.0112202	0.00979021	0.00137552	0.0112202	0.00414938	0.0321168	0.0112202	0.00137552	0.0126582	0.00693776	0.00554785	0.0112202	0.00554785	0.00979021	0.0213055	0.0141044	0.00979021	0.00979021	0.014068	0.030036	0.0300705	0.0112202	0.0083682	0.00275862	0.00979021	0.00554785	0.0126582	0.0155587
OL943957.1_Acipenser_stellatus	7.508	6.36112	6.23295	5.30332	5.6772	4.97545	4.97545	5.48392	4.97545	5.48392	4.97545	5.88454	5.30332	6.10752	0.0383549	0.0368732	0.0368732	0.00979021	0.0184922	0.0141044	0.00979021	0.0141044	0.0126582	0.0126582	0.0083682	0.0126582	0.0352423	0.0141044	0.00979021	0.0155587	0.012626	0.0141044	0.0141044	0.0141044	0.0184922	0.024281	0.0170213	0.0069541	0.0069541	0.0228941	0.0330632	0.0331065	0.0141044	0.0112202	0.0141044	0.0069541	0.0141044	0.0155587	0.0184922
OL943958.1_Acipenser_stellatus	7.19031	6.11702	6.00111	5.13418	5.48392	4.82619	4.82619	5.30332	4.82619	5.30332	4.82619	5.6772	5.13418	5.88454	0.0367712	0.0352941	0.0352941	0.0112202	0.0170213	0.0155587	0.0141044	0.0155587	0.0141044	0.0141044	0.00979021	0.0141044	0.033675	0.0155587	0.0112202	0.0141044	0.011192	0.0155587	0.0155587	0.00979021	0.0199715	0.022789	0.0184922	0.0083682	0.0083682	0.0199185	0.03459	0.0346377	0.0126582	0.0126582	0.0155587	0.0083682	0.00979021	0.0170213	0.0199715
OL943959.1_Acipenser_stellatus	7.19031	6.11702	5.78583	4.97545	5.30332	4.68559	4.68559	5.13418	4.68559	5.13418	4.68559	5.48392	4.97545	5.6772	0.0351968	0.0337243	0.0337243	0.0069541	0.0126582	0.0083682	0.00979021	0.0112202	0.00979021	0.00979021	0.0112202	0.00979021	0.0290276	0.0112202	0.0069541	0.0126582	0.00976597	0.0112202	0.00275862	0.0112202	0.0155587	0.0183636	0.0141044	0.00979021	0.00979021	0.0169767	0.030036	0.0300705	0.0112202	0.0083682	0.0112202	0.00979021	0.0112202	0.0126582	0.0155587
OL943960.1_Acipenser_stellatus	7.508	6.62599	6.23295	5.30332	5.6772	4.97545	4.97545	5.48392	4.97545	5.48392	4.97545	5.88454	5.30332	6.10752	0.0447844	0.0432836	0.0432836	0.0126582	0.0214592	0.0170213	0.0155587	0.0170213	0.0155587	0.0155587	0.0083682	0.0155587	0.0416048	0.0170213	0.0126582	0.0184922	0.0155183	0.0170213	0.0170213	0.0170213	0.0214592	0.0272908	0.0141044	0.00979021	0.0069541	0.0259039	0.030036	0.0331065	0.0170213	0.0141044	0.0170213	0.0069541	0.0170213	0.0184922	0.0214592
OL943961.1_Acipenser_stellatus	7.85595	5.89134	6.00111	5.13418	5.48392	4.82619	4.82619	5.30332	4.82619	5.30332	4.82619	5.6772	5.13418	5.88454	0.0336316	0.0321637	0.0321637	0.00275862	0.0170213	0.0126582	0	0.0126582	0.0112202	0.00275862	0.0126582	0.00554785	0.033675	0.0126582	0.00275862	0.0141044	0.00834793	0.0069541	0.0126582	0.0069541	0.0112202	0.022789	0.0155587	0.0112202	0.0112202	0.0155183	0.0315453	0.0315841	0.0126582	0.00979021	0.00414938	0.0112202	0.0069541	0.0141044	0.0170213
OL943962.1_Acipenser_stellatus	6.8991	5.30612	5.39833	4.68559	4.97545	4.4275	4.4275	4.82619	4.4275	4.82619	4.4275	5.13418	4.68559	5.30332	0.0367712	0.0352941	0.0352941	0.0141044	0	0.00979021	0.0170213	0.0069541	0.0083682	0.0170213	0.0184922	0.0170213	0.0305677	0.00979021	0.0141044	0.0112202	0.0169767	0.0184922	0.0155587	0.0126582	0.0229555	0.00552773	0.0126582	0.0170213	0.0170213	0.0184434	0.0315453	0.0315841	0.00979021	0.0069541	0.0184922	0.0170213	0.0155587	0.0112202	0.0141044
OL943963.1_Acipenser_stellatus	8.26174	6.66924	6.0142	5.14737	5.49711	4.83938	4.69878	5.31651	4.83938	5.31651	4.83938	5.69039	5.14737	5.89773	0.0441612	0.0426515	0.0426515	0.0182885	0.0212054	0.0168423	0.0212054	0.0168423	0.0154043	0.0212054	0.0226763	0.0212054	0.041003	0.0168423	0.0182885	0.0182885	0.0211841	0.0226763	0.0226763	0.0197428	0.0271396	0.0256094	0.0139743	0.0212054	0.0212054	0.0256094	0.0270186	0.0329413	0.0168423	0.0139743	0.0226763	0.0212054	0.0226763	0.0182885	0.0212054
OL943964.1_Acipenser_stellatus	7.053	6.01244	5.49677	4.76139	5.06011	4.49587	4.49587	4.90622	4.49587	4.90622	4.49587	5.22392	4.76139	5.39865	0.0365856	0.0351056	0.0351056	0.0111695	0.0111695	0.00974751	0.0140375	0.00974751	0.00833341	0.0140375	0.0154837	0.0140375	0.0304069	0.00974751	0.0111695	0.0111695	0.0140129	0.0154837	0.0154837	0.00974751	0.0198715	0.0168573	0.0125995	0.0140375	0.0140375	0.0183636	0.0284936	0.0285114	0.00974751	0.00692716	0.0154837	0.0140375	0.0125995	0.0111695	0.0140375
OL943965.1_Acipenser_stellatus	6.8991	5.89134	5.5854	4.82619	5.13418	4.55291	4.55291	4.97545	4.55291	4.97545	4.55291	5.30332	4.82619	5.48392	0.0336316	0.0321637	0.0321637	0.00554785	0.0112202	0.0069541	0.0083682	0.00979021	0.0083682	0.0083682	0.00979021	0.0083682	0.0274964	0.00979021	0.00554785	0.0112202	0.00834793	0.00979021	0.00414938	0.00979021	0.0141044	0.0169052	0.0126582	0.0083682	0.0083682	0.0155183	0.0285354	0.0285656	0.00979021	0.0069541	0.00979021	0.0083682	0.00979021	0.0112202	0.0141044
OL943966.1_Acipenser_stellatus	7.19031	6.36112	5.78583	4.97545	5.30332	4.68559	4.68559	5.13418	4.68559	5.13418	4.68559	5.48392	4.97545	5.6772	0.0367712	0.0352941	0.0352941	0.0083682	0.0170213	0.0126582	0.0112202	0.0126582	0.0083682	0.0112202	0.00414938	0.0112202	0.0368189	0.0126582	0.0083682	0.0141044	0.011192	0.00979021	0.0126582	0.0126582	0.0141044	0.022789	0.0155587	0.00554785	0	0.021402	0.0315453	0.0315841	0.0126582	0.00979021	0.0126582	0	0.0126582	0.0141044	0.0170213
PP194359.1_Acipenser_stellatus	0.773138	0.639925	0.00441176	0.00739645	0.00890208	0.0104167	0.0410095	0	0.00739645	0.0104167	0.0104167	0.00441176	0.0104167	0.00892857	5.16601	5.15323	5.14049	5.31199	5.14049	5.31199	5.69176	5.31199	5.14049	5.31199	5.90273	4.9797	5.31199	5.14049	5.31199	5.49533	5.06585	5.49533	5.49533	5.31199	5.49533	5.06585	5.69176	5.49533	5.49533	5.39521	5.70595	5.00865	5.49533	5.31199	5.49533	5.49533	5.31199	5.69176	4.9797
OQ814100.1_Huso_huso	0.755076	0.645365	0.23982	0.237184	0.242475	0.242475	0.23197	0.237184	0.24515	0.23982	0.242475	0.242475	0.242475	0.238604	3.89294	3.9752	3.96605	3.87487	3.54776	3.87487	4.06152	3.87487	3.62437	3.87487	3.96605	3.87487	3.87487	3.54776	3.87487	3.7877	3.9249	3.96605	3.70428	3.7877	3.7877	3.51557	3.87487	3.96605	3.7877	4.10608	3.89514	3.72455	3.7877	3.70428	3.96605	3.7877	3.7877	3.70428	3.54776
OQ814101.1_Huso_huso	0.750102	0.677874	0.239258	0.236632	0.241904	0.241904	0.241904	0.236632	0.244569	0.239258	0.241904	0.241904	0.236632	0.238038	3.81568	3.89396	3.88485	3.79768	3.48422	3.79768	3.97603	3.79768	3.55774	3.79768	3.88485	3.79768	3.79768	3.48422	3.79768	3.71426	3.84589	3.88485	3.55774	3.71426	3.71426	3.45366	3.79768	3.88485	3.71426	4.01818	3.81857	3.65524	3.71426	3.63435	3.88485	3.71426	3.71426	3.63435	3.48422
OQ814102.1_Huso_huso	0.721178	0.632381	0.220776	0.223308	0.218262	0.218262	0.218262	0.223308	0.225859	0.220776	0.223308	0.223308	0.223308	0.219547	3.79567	3.87412	3.86519	3.77802	3.46455	3.77802	3.95637	3.77802	3.53807	3.77802	3.86519	3.77802	3.77802	3.46455	3.77802	3.6946	3.82593	3.86519	3.61469	3.6946	3.86519	3.4337	3.77802	3.86519	3.6946	3.99881	3.79768	3.63435	3.6946	3.61469	3.86519	3.6946	3.6946	3.61469	3.46455
OQ814103.1_Huso_huso	0.74527	0.636681	0.235679	0.233063	0.238315	0.238315	0.227887	0.233063	0.24097	0.235679	0.238315	0.238315	0.238315	0.234464	3.84378	3.92411	3.91507	3.82593	3.50574	3.82593	4.00835	3.82593	3.58079	3.82593	3.91507	3.82593	3.82593	3.50574	3.82593	3.74066	3.87487	3.91507	3.65902	3.74066	3.74066	3.47424	3.82593	3.91507	3.74066	4.05184	3.84589	3.67898	3.74066	3.65902	3.91507	3.74066	3.74066	3.65902	3.50574
OQ814104.1_Huso_huso	0.746981	0.638509	0.231016	0.228428	0.233623	0.233623	0.228428	0.228428	0.236249	0.231016	0.233623	0.233623	0.233623	0.229798	3.71201	3.78683	3.77802	3.6946	3.39395	3.6946	3.86519	3.6946	3.46455	3.6946	3.77802	3.6946	3.6946	3.39395	3.6946	3.61469	3.74066	3.77802	3.53807	3.61469	3.61469	3.36449	3.6946	3.77802	3.61469	3.90552	3.71426	3.55774	3.61469	3.53807	3.77802	3.61469	3.61469	3.53807	3.39395
OQ814105.1_Huso_huso	0.727516	0.620335	0.233623	0.231016	0.236249	0.236249	0.231016	0.231016	0.238894	0.233623	0.236249	0.236249	0.236249	0.232408	3.79567	3.87412	3.86519	3.77802	3.46455	3.77802	3.95637	3.77802	3.53807	3.77802	3.86519	3.77802	3.77802	3.46455	3.77802	3.6946	3.82593	3.86519	3.61469	3.6946	3.6946	3.4337	3.77802	3.86519	3.6946	3.99881	3.79768	3.63435	3.6946	3.61469	3.86519	3.6946	3.6946	3.61469	3.46455
OQ814106.1_Huso_huso	0.750156	0.641009	0.232512	0.229924	0.235119	0.235119	0.229924	0.229924	0.237745	0.232512	0.235119	0.235119	0.232512	0.231291	3.97452	4.06104	4.05184	3.95637	3.61469	3.95637	4.15191	3.95637	3.6946	3.95637	4.05184	3.77802	3.95637	3.61469	3.95637	3.86519	4.00835	4.05184	3.77802	3.86519	3.86519	3.58079	3.95637	4.05184	3.86519	4.19904	3.97603	3.79768	3.86519	3.77802	4.05184	3.86519	3.86519	3.77802	3.61469
OQ814107.1_Huso_huso	0.74527	0.636681	0.235679	0.233063	0.238315	0.238315	0.227887	0.233063	0.24097	0.235679	0.238315	0.238315	0.238315	0.234464	3.84378	3.92411	3.91507	3.82593	3.50574	3.82593	4.00835	3.82593	3.58079	3.82593	3.91507	3.82593	3.82593	3.50574	3.82593	3.74066	3.87487	3.91507	3.65902	3.74066	3.74066	3.47424	3.82593	3.91507	3.74066	4.05184	3.84589	3.67898	3.74066	3.65902	3.91507	3.74066	3.74066	3.65902	3.50574
OQ814108.1_Huso_huso	0.740416	0.632381	0.233623	0.231016	0.236249	0.236249	0.225859	0.231016	0.238894	0.233623	0.236249	0.236249	0.236249	0.232408	3.88308	3.96543	3.95637	3.86519	3.53807	3.86519	4.05184	3.86519	3.61469	3.86519	3.95637	3.86519	3.86519	3.53807	3.86519	3.77802	3.91507	3.95637	3.6946	3.77802	3.77802	3.50574	3.86519	3.95637	3.77802	4.09654	3.88485	3.71426	3.77802	3.6946	3.95637	3.77802	3.77802	3.6946	3.53807
OQ814109.1_Huso_huso	0.730691	0.634881	0.240391	0.237745	0.243056	0.243056	0.237745	0.237745	0.24574	0.240391	0.243056	0.243056	0.243056	0.239178	3.94318	4.02745	4.01818	3.9249	3.59062	3.9249	4.11591	3.9249	3.66885	3.9249	4.01818	3.9249	3.9249	3.59062	3.9249	3.83576	3.97603	4.01818	3.75049	3.83576	3.83576	3.55774	3.9249	4.01818	3.83576	4.16159	3.94547	3.77107	3.83576	3.75049	4.01818	3.83576	3.83576	3.75049	3.59062
OQ814110.1_Huso_huso	0.740416	0.632381	0.233623	0.231016	0.236249	0.236249	0.225859	0.231016	0.238894	0.233623	0.236249	0.236249	0.236249	0.232408	3.88308	3.96543	3.95637	3.86519	3.53807	3.86519	4.05184	3.86519	3.61469	3.86519	3.95637	3.86519	3.86519	3.53807	3.86519	3.77802	3.91507	3.95637	3.6946	3.77802	3.77802	3.50574	3.86519	3.95637	3.77802	4.09654	3.88485	3.71426	3.77802	3.6946	3.95637	3.77802	3.77802	3.6946	3.53807
OQ814111.1_Huso_huso	0.743591	0.64721	0.240391	0.237745	0.243056	0.243056	0.237745	0.237745	0.24574	0.240391	0.243056	0.243056	0.237745	0.239178	4.03673	4.12531	4.11591	4.01818	3.66885	4.01818	4.21841	4.01818	3.75049	4.01818	4.11591	4.01818	4.01818	3.66885	4.01818	3.9249	4.0715	4.11591	3.83576	3.9249	3.9249	3.63435	4.01818	4.11591	3.9249	4.26661	4.03876	3.85633	3.9249	3.83576	4.11591	3.9249	3.9249	3.83576	3.66885
OQ814112.1_Huso_huso	0.766751	0.656022	0.239258	0.236632	0.241904	0.241904	0.236632	0.236632	0.244569	0.239258	0.241904	0.241904	0.239258	0.238038	4.13474	4.22796	4.21841	4.11591	3.75049	4.11591	4.32603	4.11591	3.83576	4.11591	4.21841	3.9249	4.11591	3.75049	4.11591	4.01818	4.17157	4.21841	3.9249	4.01818	4.01818	3.71426	4.11591	4.21841	4.01818	4.37694	4.13649	3.94547	4.01818	3.9249	4.21841	4.01818	4.01818	3.9249	3.75049
OQ814113.1_Huso_huso	0.746981	0.638509	0.231016	0.228428	0.233623	0.233623	0.228428	0.228428	0.236249	0.231016	0.233623	0.233623	0.233623	0.229798	3.71201	3.78683	3.77802	3.6946	3.39395	3.6946	3.86519	3.6946	3.46455	3.6946	3.77802	3.6946	3.6946	3.39395	3.6946	3.61469	3.74066	3.77802	3.53807	3.61469	3.61469	3.36449	3.6946	3.77802	3.61469	3.90552	3.71426	3.55774	3.61469	3.53807	3.77802	3.61469	3.61469	3.53807	3.39395
OQ814114.1_Huso_huso	0.738751	0.644354	0.240788	0.238162	0.243434	0.243434	0.238162	0.238162	0.246099	0.240788	0.243434	0.243434	0.243434	0.239565	3.89294	3.9752	3.96605	3.87487	3.54776	3.87487	4.06152	3.87487	3.62437	3.87487	3.96605	3.87487	3.87487	3.54776	3.87487	3.7877	3.9249	3.96605	3.70428	3.7877	3.7877	3.51557	3.87487	3.96605	3.7877	4.10608	3.89514	3.72455	3.7877	3.70428	3.96605	3.7877	3.7877	3.70428	3.54776
OQ814115.1_Huso_huso	0.727516	0.657332	0.225859	0.228428	0.223308	0.228428	0.228428	0.228428	0.231016	0.225859	0.228428	0.228428	0.233623	0.224636	4.27593	4.3769	4.36725	4.25692	4.05184	4.25692	4.48331	4.25692	3.95637	4.25692	4.36725	4.25692	4.25692	3.86519	4.25692	4.15191	4.3162	4.36725	4.05184	4.15191	4.36725	4.00835	4.25692	4.36725	4.15191	4.5389	4.27659	4.0715	4.15191	4.05184	4.36725	4.15191	4.15191	4.05184	3.86519
OQ814116.1_Huso_huso	0.732294	0.624566	0.235679	0.233063	0.238315	0.238315	0.233063	0.233063	0.24097	0.235679	0.238315	0.238315	0.238315	0.234464	3.84378	3.92411	3.91507	3.82593	3.50574	3.82593	4.00835	3.82593	3.58079	3.82593	3.91507	3.82593	3.82593	3.50574	3.82593	3.74066	3.87487	3.91507	3.65902	3.74066	3.74066	3.47424	3.82593	3.91507	3.74066	4.05184	3.84589	3.67898	3.74066	3.65902	3.91507	3.74066	3.74066	3.65902	3.50574
OQ814117.1_Huso_huso	0.740416	0.632381	0.233623	0.231016	0.236249	0.236249	0.225859	0.231016	0.238894	0.233623	0.236249	0.236249	0.236249	0.232408	3.88308	3.96543	3.95637	3.86519	3.53807	3.86519	4.05184	3.86519	3.61469	3.86519	3.95637	3.86519	3.86519	3.53807	3.86519	3.77802	3.91507	3.95637	3.6946	3.77802	3.77802	3.50574	3.86519	3.95637	3.77802	4.09654	3.88485	3.71426	3.77802	3.6946	3.95637	3.77802	3.77802	3.6946	3.53807
OQ814118.1_Huso_huso	0.750156	0.641009	0.232512	0.229924	0.235119	0.235119	0.229924	0.229924	0.237745	0.232512	0.235119	0.235119	0.232512	0.231291	3.97452	4.06104	4.05184	3.95637	3.61469	3.95637	4.15191	3.95637	3.6946	3.95637	4.05184	3.77802	3.95637	3.61469	3.95637	3.86519	4.00835	4.05184	3.77802	3.86519	3.86519	3.58079	3.95637	4.05184	3.86519	4.19904	3.97603	3.79768	3.86519	3.77802	4.05184	3.86519	3.86519	3.77802	3.61469
OQ814119.1_Huso_huso	0.740416	0.632381	0.233623	0.231016	0.236249	0.236249	0.225859	0.231016	0.238894	0.233623	0.236249	0.236249	0.236249	0.232408	3.88308	3.96543	3.95637	3.86519	3.53807	3.86519	4.05184	3.86519	3.61469	3.86519	3.95637	3.86519	3.86519	3.53807	3.86519	3.77802	3.91507	3.95637	3.6946	3.77802	3.77802	3.50574	3.86519	3.95637	3.77802	4.09654	3.88485	3.71426	3.77802	3.6946	3.95637	3.77802	3.77802	3.6946	3.53807
OQ814120.1_Huso_huso	0.740416	0.632381	0.233623	0.231016	0.236249	0.236249	0.225859	0.231016	0.238894	0.233623	0.236249	0.236249	0.236249	0.232408	3.88308	3.96543	3.95637	3.86519	3.53807	3.86519	4.05184	3.86519	3.61469	3.86519	3.95637	3.86519	3.86519	3.53807	3.86519	3.77802	3.91507	3.95637	3.6946	3.77802	3.77802	3.50574	3.86519	3.95637	3.77802	4.09654	3.88485	3.71426	3.77802	3.6946	3.95637	3.77802	3.77802	3.6946	3.53807
OQ814121.1_Huso_huso	0.740416	0.632381	0.233623	0.231016	0.236249	0.236249	0.225859	0.231016	0.238894	0.233623	0.236249	0.236249	0.236249	0.232408	3.88308	3.96543	3.95637	3.86519	3.53807	3.86519	4.05184	3.86519	3.61469	3.86519	3.95637	3.86519	3.86519	3.53807	3.86519	3.77802	3.91507	3.95637	3.6946	3.77802	3.77802	3.50574	3.86519	3.95637	3.77802	4.09654	3.88485	3.71426	3.77802	3.6946	3.95637	3.77802	3.77802	3.6946	3.53807
OQ814122.1_Huso_huso	0.746981	0.638509	0.231016	0.228428	0.233623	0.233623	0.228428	0.228428	0.236249	0.231016	0.233623	0.233623	0.233623	0.229798	3.71201	3.78683	3.77802	3.6946	3.39395	3.6946	3.86519	3.6946	3.46455	3.6946	3.77802	3.6946	3.6946	3.39395	3.6946	3.61469	3.74066	3.77802	3.53807	3.61469	3.61469	3.36449	3.6946	3.77802	3.61469	3.90552	3.71426	3.55774	3.61469	3.53807	3.77802	3.61469	3.61469	3.53807	3.39395
OQ814123.1_Huso_huso	0.751874	0.642846	0.233063	0.230466	0.235679	0.235679	0.230466	0.230466	0.238315	0.233063	0.235679	0.235679	0.235679	0.231845	3.67641	3.74945	3.74066	3.65902	3.36449	3.65902	3.82593	3.65902	3.4337	3.65902	3.74066	3.65902	3.65902	3.36449	3.65902	3.58079	3.70428	3.74066	3.50574	3.58079	3.58079	3.33577	3.65902	3.74066	3.58079	3.86519	3.67898	3.5257	3.58079	3.50574	3.74066	3.58079	3.58079	3.50574	3.36449
OQ814124.1_Huso_huso	0.733928	0.626323	0.237745	0.235119	0.240391	0.240391	0.235119	0.235119	0.243056	0.237745	0.240391	0.240391	0.240391	0.236529	3.84378	3.92411	3.91507	3.82593	3.50574	3.82593	4.00835	3.82593	3.58079	3.82593	3.91507	3.82593	3.82593	3.50574	3.82593	3.74066	3.87487	3.91507	3.65902	3.74066	3.74066	3.47424	3.82593	3.91507	3.74066	4.05184	3.84589	3.67898	3.74066	3.65902	3.91507	3.74066	3.74066	3.65902	3.50574
OQ814125.1_Huso_huso	0.740416	0.632381	0.233623	0.231016	0.236249	0.236249	0.225859	0.231016	0.238894	0.233623	0.236249	0.236249	0.236249	0.232408	3.88308	3.96543	3.95637	3.86519	3.53807	3.86519	4.05184	3.86519	3.61469	3.86519	3.95637	3.86519	3.86519	3.53807	3.86519	3.77802	3.91507	3.95637	3.6946	3.77802	3.77802	3.50574	3.86519	3.95637	3.77802	4.09654	3.88485	3.71426	3.77802	3.6946	3.95637	3.77802	3.77802	3.6946	3.53807
OQ814126.1_Huso_huso	0.737103	0.637419	0.239258	0.236632	0.241904	0.241904	0.236632	0.236632	0.244569	0.239258	0.241904	0.241904	0.241904	0.238038	3.84378	3.92411	3.91507	3.82593	3.50574	3.82593	4.00835	3.82593	3.58079	3.82593	3.91507	3.82593	3.82593	3.50574	3.82593	3.74066	3.87487	3.91507	3.65902	3.74066	3.74066	3.47424	3.82593	3.91507	3.74066	4.05184	3.84589	3.67898	3.74066	3.65902	3.91507	3.74066	3.74066	3.65902	3.50574
OQ814127.1_Huso_huso	0.740416	0.632381	0.233623	0.231016	0.236249	0.236249	0.225859	0.231016	0.238894	0.233623	0.236249	0.236249	0.236249	0.232408	3.88308	3.96543	3.95637	3.86519	3.53807	3.86519	4.05184	3.86519	3.61469	3.86519	3.95637	3.86519	3.86519	3.53807	3.86519	3.77802	3.91507	3.95637	3.6946	3.77802	3.77802	3.50574	3.86519	3.95637	3.77802	4.09654	3.88485	3.71426	3.77802	3.6946	3.95637	3.77802	3.77802	3.6946	3.53807
OQ814128.1_Huso_huso	0.721178	0.632381	0.220776	0.223308	0.218262	0.218262	0.218262	0.223308	0.225859	0.220776	0.223308	0.223308	0.223308	0.219547	3.79567	3.87412	3.86519	3.77802	3.46455	3.77802	3.95637	3.77802	3.53807	3.77802	3.86519	3.77802	3.77802	3.46455	3.77802	3.6946	3.82593	3.86519	3.61469	3.6946	3.86519	3.4337	3.77802	3.86519	3.6946	3.99881	3.79768	3.63435	3.6946	3.61469	3.86519	3.6946	3.6946	3.61469	3.46455
OQ814129.1_Huso_huso	0.746981	0.638509	0.231016	0.228428	0.233623	0.233623	0.228428	0.228428	0.236249	0.231016	0.233623	0.233623	0.233623	0.229798	3.71201	3.78683	3.77802	3.6946	3.39395	3.6946	3.86519	3.6946	3.46455	3.6946	3.77802	3.6946	3.6946	3.39395	3.6946	3.61469	3.74066	3.77802	3.53807	3.61469	3.61469	3.36449	3.6946	3.77802	3.61469	3.90552	3.71426	3.55774	3.61469	3.53807	3.77802	3.61469	3.61469	3.53807	3.39395
OQ814130.1_Huso_huso	0.740416	0.632381	0.233623	0.231016	0.236249	0.236249	0.225859	0.231016	0.238894	0.233623	0.236249	0.236249	0.236249	0.232408	3.88308	3.96543	3.95637	3.86519	3.53807	3.86519	4.05184	3.86519	3.61469	3.86519	3.95637	3.86519	3.86519	3.53807	3.86519	3.77802	3.91507	3.95637	3.6946	3.77802	3.77802	3.50574	3.86519	3.95637	3.77802	4.09654	3.88485	3.71426	3.77802	3.6946	3.95637	3.77802	3.77802	3.6946	3.53807
OQ814131.1_Huso_huso	0.732294	0.66178	0.227887	0.230466	0.225327	0.230466	0.230466	0.230466	0.233063	0.227887	0.230466	0.230466	0.235679	0.226663	4.27593	4.3769	4.36725	4.25692	4.05184	4.25692	4.48331	4.25692	3.95637	4.25692	4.36725	4.25692	4.25692	3.86519	4.25692	4.15191	4.3162	4.36725	4.05184	4.15191	4.36725	4.00835	4.25692	4.36725	4.15191	4.5389	4.27659	4.0715	4.15191	4.05184	4.36725	4.15191	4.15191	4.05184	3.86519
OQ814132.1_Huso_huso	0.727516	0.657332	0.225859	0.228428	0.223308	0.228428	0.228428	0.228428	0.231016	0.225859	0.228428	0.228428	0.233623	0.224636	4.27593	4.3769	4.36725	4.25692	4.05184	4.25692	4.48331	4.25692	3.95637	4.25692	4.36725	4.25692	4.25692	3.86519	4.25692	4.15191	4.3162	4.36725	4.05184	4.15191	4.36725	4.00835	4.25692	4.36725	4.15191	4.5389	4.27659	4.0715	4.15191	4.05184	4.36725	4.15191	4.15191	4.05184	3.86519
OQ814133.1_Huso_huso	0.746981	0.638509	0.231016	0.228428	0.233623	0.233623	0.228428	0.228428	0.236249	0.231016	0.233623	0.233623	0.233623	0.229798	3.71201	3.78683	3.77802	3.6946	3.39395	3.6946	3.86519	3.6946	3.46455	3.6946	3.77802	3.6946	3.6946	3.39395	3.6946	3.61469	3.74066	3.77802	3.53807	3.61469	3.61469	3.36449	3.6946	3.77802	3.61469	3.90552	3.71426	3.55774	3.61469	3.53807	3.77802	3.61469	3.61469	3.53807	3.39395
OQ814134.1_Huso_huso	0.746981	0.650984	0.237745	0.235119	0.240391	0.240391	0.235119	0.235119	0.243056	0.237745	0.240391	0.240391	0.240391	0.236529	3.88308	3.96543	3.95637	3.86519	3.53807	3.86519	4.05184	3.86519	3.61469	3.86519	3.95637	3.86519	3.86519	3.53807	3.86519	3.77802	3.91507	3.95637	3.6946	3.77802	3.77802	3.50574	3.86519	3.95637	3.77802	4.09654	3.88485	3.71426	3.77802	3.6946	3.95637	3.77802	3.77802	3.6946	3.53807
OQ814135.1_Huso_huso	0.740416	0.632381	0.233623	0.231016	0.236249	0.236249	0.225859	0.231016	0.238894	0.233623	0.236249	0.236249	0.236249	0.232408	3.88308	3.96543	3.95637	3.86519	3.53807	3.86519	4.05184	3.86519	3.61469	3.86519	3.95637	3.86519	3.86519	3.53807	3.86519	3.77802	3.91507	3.95637	3.6946	3.77802	3.77802	3.50574	3.86519	3.95637	3.77802	4.09654	3.88485	3.71426	3.77802	3.6946	3.95637	3.77802	3.77802	3.6946	3.53807
OQ814136.1_Huso_huso	0.740416	0.632381	0.233623	0.231016	0.236249	0.236249	0.225859	0.231016	0.238894	0.233623	0.236249	0.236249	0.236249	0.232408	3.88308	3.96543	3.95637	3.86519	3.53807	3.86519	4.05184	3.86519	3.61469	3.86519	3.95637	3.86519	3.86519	3.53807	3.86519	3.77802	3.91507	3.95637	3.6946	3.77802	3.77802	3.50574	3.86519	3.95637	3.77802	4.09654	3.88485	3.71426	3.77802	3.6946	3.95637	3.77802	3.77802	3.6946	3.53807
OQ814137.1_Huso_huso	0.746981	0.638509	0.231016	0.228428	0.233623	0.233623	0.228428	0.228428	0.236249	0.231016	0.233623	0.233623	0.233623	0.229798	3.71201	3.78683	3.77802	3.6946	3.39395	3.6946	3.86519	3.6946	3.46455	3.6946	3.77802	3.6946	3.6946	3.39395	3.6946	3.61469	3.74066	3.77802	3.53807	3.61469	3.61469	3.36449	3.6946	3.77802	3.61469	3.90552	3.71426	3.55774	3.61469	3.53807	3.77802	3.61469	3.61469	3.53807	3.39395
OQ814138.1_Huso_huso	0.725919	0.630589	0.227887	0.225327	0.230466	0.230466	0.225327	0.225327	0.233063	0.227887	0.230466	0.230466	0.230466	0.226663	3.75827	3.83484	3.82593	3.74066	3.58079	3.74066	3.91507	3.74066	3.50574	3.74066	3.82593	3.74066	3.74066	3.4337	3.74066	3.65902	3.7877	3.82593	3.58079	3.65902	3.82593	3.54776	3.74066	3.82593	3.65902	3.95637	3.76062	3.60075	3.65902	3.58079	3.82593	3.65902	3.65902	3.58079	3.4337
OQ814139.1_Huso_huso	0.751874	0.642846	0.233063	0.230466	0.235679	0.235679	0.230466	0.230466	0.238315	0.233063	0.235679	0.235679	0.235679	0.231845	3.75827	3.83484	3.82593	3.74066	3.4337	3.74066	3.91507	3.74066	3.50574	3.74066	3.82593	3.74066	3.74066	3.4337	3.74066	3.65902	3.7877	3.82593	3.58079	3.65902	3.65902	3.40363	3.74066	3.82593	3.65902	3.95637	3.76062	3.60075	3.65902	3.58079	3.82593	3.65902	3.65902	3.58079	3.4337
OQ814140.1_Huso_huso	0.727516	0.620335	0.233623	0.231016	0.236249	0.236249	0.231016	0.231016	0.238894	0.233623	0.236249	0.236249	0.236249	0.232408	3.79567	3.87412	3.86519	3.77802	3.46455	3.77802	3.95637	3.77802	3.53807	3.77802	3.86519	3.77802	3.77802	3.46455	3.77802	3.6946	3.82593	3.86519	3.61469	3.6946	3.6946	3.4337	3.77802	3.86519	3.6946	3.99881	3.79768	3.63435	3.6946	3.61469	3.86519	3.6946	3.6946	3.61469	3.46455
OQ814141.1_Huso_huso	0.746981	0.638509	0.231016	0.228428	0.233623	0.233623	0.228428	0.228428	0.236249	0.231016	0.233623	0.233623	0.233623	0.229798	3.71201	3.78683	3.77802	3.6946	3.39395	3.6946	3.86519	3.6946	3.46455	3.6946	3.77802	3.6946	3.6946	3.39395	3.6946	3.61469	3.74066	3.77802	3.53807	3.61469	3.61469	3.36449	3.6946	3.77802	3.61469	3.90552	3.71426	3.55774	3.61469	3.53807	3.77802	3.61469	3.61469	3.53807	3.39395
OQ814142.1_Huso_huso	0.751874	0.642846	0.233063	0.230466	0.235679	0.235679	0.230466	0.230466	0.238315	0.233063	0.235679	0.235679	0.235679	0.231845	3.75827	3.83484	3.82593	3.74066	3.4337	3.74066	3.91507	3.74066	3.50574	3.74066	3.82593	3.74066	3.74066	3.4337	3.74066	3.65902	3.7877	3.82593	3.58079	3.65902	3.65902	3.40363	3.74066	3.82593	3.65902	3.95637	3.76062	3.60075	3.65902	3.58079	3.82593	3.65902	3.65902	3.58079	3.4337
OQ814143.1_Huso_huso	0.740416	0.632381	0.233623	0.231016	0.236249	0.236249	0.225859	0.231016	0.238894	0.233623	0.236249	0.236249	0.236249	0.232408	3.88308	3.96543	3.95637	3.86519	3.53807	3.86519	4.05184	3.86519	3.61469	3.86519	3.95637	3.86519	3.86519	3.53807	3.86519	3.77802	3.91507	3.95637	3.6946	3.77802	3.77802	3.50574	3.86519	3.95637	3.77802	4.09654	3.88485	3.71426	3.77802	3.6946	3.95637	3.77802	3.77802	3.6946	3.53807
OQ814144.1_Huso_huso	0.737103	0.628823	0.237745	0.235119	0.240391	0.240391	0.235119	0.235119	0.243056	0.237745	0.240391	0.240391	0.240391	0.236529	3.80552	3.8839	3.87487	3.7877	3.47424	3.7877	3.96605	3.7877	3.54776	3.7877	3.87487	3.7877	3.7877	3.47424	3.7877	3.70428	3.83576	3.87487	3.62437	3.70428	3.70428	3.44353	3.7877	3.87487	3.70428	4.00835	3.80797	3.64464	3.70428	3.62437	3.87487	3.70428	3.70428	3.62437	3.47424
OQ814145.1_Huso_huso	0.7568	0.64721	0.235119	0.232512	0.237745	0.237745	0.232512	0.232512	0.240391	0.235119	0.237745	0.237745	0.237745	0.2339	3.67641	3.74945	3.74066	3.65902	3.36449	3.65902	3.82593	3.65902	3.4337	3.65902	3.74066	3.65902	3.65902	3.36449	3.65902	3.58079	3.70428	3.74066	3.50574	3.58079	3.58079	3.33577	3.65902	3.74066	3.58079	3.86519	3.67898	3.5257	3.58079	3.50574	3.74066	3.58079	3.58079	3.50574	3.36449
OQ814146.1_Huso_huso	0.746981	0.638509	0.231016	0.228428	0.233623	0.233623	0.228428	0.228428	0.236249	0.231016	0.233623	0.233623	0.233623	0.229798	3.71201	3.78683	3.77802	3.6946	3.39395	3.6946	3.86519	3.6946	3.46455	3.6946	3.77802	3.6946	3.6946	3.39395	3.6946	3.61469	3.74066	3.77802	3.53807	3.61469	3.61469	3.36449	3.6946	3.77802	3.61469	3.90552	3.71426	3.55774	3.61469	3.53807	3.77802	3.61469	3.61469	3.53807	3.39395
OQ814147.1_Huso_huso	0.727516	0.620335	0.233623	0.231016	0.236249	0.236249	0.231016	0.231016	0.238894	0.233623	0.236249	0.236249	0.236249	0.232408	3.79567	3.87412	3.86519	3.77802	3.46455	3.77802	3.95637	3.77802	3.53807	3.77802	3.86519	3.77802	3.77802	3.46455	3.77802	3.6946	3.82593	3.86519	3.61469	3.6946	3.6946	3.4337	3.77802	3.86519	3.6946	3.99881	3.79768	3.63435	3.6946	3.61469	3.86519	3.6946	3.6946	3.61469	3.46455
OQ814148.1_Huso_huso	0.751874	0.642846	0.233063	0.230466	0.235679	0.235679	0.230466	0.230466	0.238315	0.233063	0.235679	0.235679	0.235679	0.231845	3.75827	3.83484	3.82593	3.74066	3.4337	3.74066	3.91507	3.74066	3.50574	3.74066	3.82593	3.74066	3.74066	3.4337	3.74066	3.65902	3.7877	3.82593	3.58079	3.65902	3.65902	3.40363	3.74066	3.82593	3.65902	3.95637	3.76062	3.60075	3.65902	3.58079	3.82593	3.65902	3.65902	3.58079	3.4337
OQ814149.1_Huso_huso	0.746981	0.638509	0.231016	0.228428	0.233623	0.233623	0.228428	0.228428	0.236249	0.231016	0.233623	0.233623	0.233623	0.229798	3.71201	3.78683	3.77802	3.6946	3.39395	3.6946	3.86519	3.6946	3.46455	3.6946	3.77802	3.6946	3.6946	3.39395	3.6946	3.61469	3.74066	3.77802	3.53807	3.61469	3.61469	3.36449	3.6946	3.77802	3.61469	3.90552	3.71426	3.55774	3.61469	3.53807	3.77802	3.61469	3.61469	3.53807	3.39395
OQ814150.1_Huso_huso	0.748724	0.640364	0.233063	0.230466	0.235679	0.235679	0.230466	0.230466	0.238315	0.233063	0.235679	0.235679	0.235679	0.231845	3.71201	3.78683	3.77802	3.6946	3.39395	3.6946	3.86519	3.6946	3.46455	3.6946	3.77802	3.6946	3.6946	3.39395	3.6946	3.61469	3.74066	3.77802	3.53807	3.61469	3.61469	3.36449	3.6946	3.77802	3.61469	3.90552	3.71426	3.55774	3.61469	3.53807	3.77802	3.61469	3.61469	3.53807	3.39395
OQ814151.1_Huso_huso	0.746981	0.638509	0.231016	0.228428	0.233623	0.233623	0.228428	0.228428	0.236249	0.231016	0.233623	0.233623	0.233623	0.229798	3.71201	3.78683	3.77802	3.6946	3.39395	3.6946	3.86519	3.6946	3.46455	3.6946	3.77802	3.6946	3.6946	3.39395	3.6946	3.61469	3.74066	3.77802	3.53807	3.61469	3.61469	3.36449	3.6946	3.77802	3.61469	3.90552	3.71426	3.55774	3.61469	3.53807	3.77802	3.61469	3.61469	3.53807	3.39395
OQ814152.1_Huso_huso	0.727516	0.657332	0.225859	0.228428	0.223308	0.228428	0.228428	0.228428	0.231016	0.225859	0.228428	0.228428	0.233623	0.224636	4.27593	4.3769	4.36725	4.25692	4.05184	4.25692	4.48331	4.25692	3.95637	4.25692	4.36725	4.25692	4.25692	3.86519	4.25692	4.15191	4.3162	4.36725	4.05184	4.15191	4.36725	4.00835	4.25692	4.36725	4.15191	4.5389	4.27659	4.0715	4.15191	4.05184	4.36725	4.15191	4.15191	4.05184	3.86519
OQ814153.1_Huso_huso	0.751874	0.642846	0.233063	0.230466	0.235679	0.235679	0.230466	0.230466	0.238315	0.233063	0.235679	0.235679	0.235679	0.231845	3.75827	3.83484	3.82593	3.74066	3.4337	3.74066	3.91507	3.74066	3.50574	3.74066	3.82593	3.74066	3.74066	3.4337	3.74066	3.65902	3.7877	3.82593	3.58079	3.65902	3.65902	3.40363	3.74066	3.82593	3.65902	3.95637	3.76062	3.60075	3.65902	3.58079	3.82593	3.65902	3.65902	3.58079	3.4337
OQ814154.1_Huso_huso	0.746981	0.638509	0.231016	0.228428	0.233623	0.233623	0.228428	0.228428	0.236249	0.231016	0.233623	0.233623	0.233623	0.229798	3.71201	3.78683	3.77802	3.6946	3.39395	3.6946	3.86519	3.6946	3.46455	3.6946	3.77802	3.6946	3.6946	3.39395	3.6946	3.61469	3.74066	3.77802	3.53807	3.61469	3.61469	3.36449	3.6946	3.77802	3.61469	3.90552	3.71426	3.55774	3.61469	3.53807	3.77802	3.61469	3.61469	3.53807	3.39395
OQ814155.1_Huso_huso	0.751874	0.636681	0.230466	0.227887	0.233063	0.233063	0.227887	0.227887	0.235679	0.230466	0.233063	0.233063	0.233063	0.229245	3.75827	3.83484	3.82593	3.74066	3.4337	3.74066	3.91507	3.74066	3.50574	3.74066	3.82593	3.74066	3.74066	3.4337	3.74066	3.65902	3.7877	3.82593	3.58079	3.65902	3.65902	3.40363	3.74066	3.82593	3.65902	3.95637	3.76062	3.60075	3.65902	3.58079	3.82593	3.65902	3.65902	3.58079	3.4337
OQ814156.1_Huso_huso	0.746981	0.638509	0.231016	0.228428	0.233623	0.233623	0.228428	0.228428	0.236249	0.231016	0.233623	0.233623	0.233623	0.229798	3.71201	3.78683	3.77802	3.6946	3.39395	3.6946	3.86519	3.6946	3.46455	3.6946	3.77802	3.6946	3.6946	3.39395	3.6946	3.61469	3.74066	3.77802	3.53807	3.61469	3.61469	3.36449	3.6946	3.77802	3.61469	3.90552	3.71426	3.55774	3.61469	3.53807	3.77802	3.61469	3.61469	3.53807	3.39395
OQ814157.1_Huso_huso	0.746981	0.638509	0.231016	0.228428	0.233623	0.233623	0.228428	0.228428	0.236249	0.231016	0.233623	0.233623	0.233623	0.229798	3.71201	3.78683	3.77802	3.6946	3.39395	3.6946	3.86519	3.6946	3.46455	3.6946	3.77802	3.6946	3.6946	3.39395	3.6946	3.61469	3.74066	3.77802	3.53807	3.61469	3.61469	3.36449	3.6946	3.77802	3.61469	3.90552	3.71426	3.55774	3.61469	3.53807	3.77802	3.61469	3.61469	3.53807	3.39395
OQ814158.1_Huso_huso	0.746981	0.638509	0.231016	0.228428	0.233623	0.233623	0.228428	0.228428	0.236249	0.231016	0.233623	0.233623	0.233623	0.229798	3.71201	3.78683	3.77802	3.6946	3.39395	3.6946	3.86519	3.6946	3.46455	3.6946	3.77802	3.6946	3.6946	3.39395	3.6946	3.61469	3.74066	3.77802	3.53807	3.61469	3.61469	3.36449	3.6946	3.77802	3.61469	3.90552	3.71426	3.55774	3.61469	3.53807	3.77802	3.61469	3.61469	3.53807	3.39395
OQ814159.1_Huso_huso	0.727516	0.657332	0.225859	0.228428	0.223308	0.228428	0.228428	0.228428	0.231016	0.225859	0.228428	0.228428	0.233623	0.224636	4.27593	4.3769	4.36725	4.25692	4.05184	4.25692	4.48331	4.25692	3.95637	4.25692	4.36725	4.25692	4.25692	3.86519	4.25692	4.15191	4.3162	4.36725	4.05184	4.15191	4.36725	4.00835	4.25692	4.36725	4.15191	4.5389	4.27659	4.0715	4.15191	4.05184	4.36725	4.15191	4.15191	4.05184	3.86519
OQ814160.1_Huso_huso	0.751874	0.651602	0.234568	0.23197	0.237184	0.237184	0.23197	0.23197	0.23982	0.234568	0.237184	0.237184	0.237184	0.233346	3.71201	3.78683	3.77802	3.6946	3.39395	3.6946	3.86519	3.6946	3.46455	3.6946	3.77802	3.6946	3.6946	3.39395	3.6946	3.61469	3.74066	3.77802	3.53807	3.61469	3.61469	3.36449	3.6946	3.77802	3.61469	3.90552	3.71426	3.55774	3.61469	3.53807	3.77802	3.61469	3.61469	3.53807	3.39395
OQ814161.1_Huso_huso	0.746981	0.638509	0.231016	0.228428	0.233623	0.233623	0.228428	0.228428	0.236249	0.231016	0.233623	0.233623	0.233623	0.229798	3.71201	3.78683	3.77802	3.6946	3.39395	3.6946	3.86519	3.6946	3.46455	3.6946	3.77802	3.6946	3.6946	3.39395	3.6946	3.61469	3.74066	3.77802	3.53807	3.61469	3.61469	3.36449	3.6946	3.77802	3.61469	3.90552	3.71426	3.55774	3.61469	3.53807	3.77802	3.61469	3.61469	3.53807	3.39395
OQ814162.1_Huso_huso	0.746981	0.632381	0.228428	0.225859	0.231016	0.231016	0.225859	0.225859	0.233623	0.228428	0.231016	0.231016	0.231016	0.227207	3.71201	3.78683	3.77802	3.6946	3.39395	3.6946	3.86519	3.6946	3.46455	3.6946	3.77802	3.6946	3.6946	3.39395	3.6946	3.61469	3.74066	3.77802	3.53807	3.61469	3.61469	3.36449	3.6946	3.77802	3.61469	3.90552	3.71426	3.55774	3.61469	3.53807	3.77802	3.61469	3.61469	3.53807	3.39395
OQ814163.1_Huso_huso	0.746981	0.638509	0.231016	0.228428	0.233623	0.233623	0.228428	0.228428	0.236249	0.231016	0.233623	0.233623	0.233623	0.229798	3.71201	3.78683	3.77802	3.6946	3.39395	3.6946	3.86519	3.6946	3.46455	3.6946	3.77802	3.6946	3.6946	3.39395	3.6946	3.61469	3.74066	3.77802	3.53807	3.61469	3.61469	3.36449	3.6946	3.77802	3.61469	3.90552	3.71426	3.55774	3.61469	3.53807	3.77802	3.61469	3.61469	3.53807	3.39395
OQ814164.1_Huso_huso	0.746981	0.638509	0.231016	0.228428	0.233623	0.233623	0.228428	0.228428	0.236249	0.231016	0.233623	0.233623	0.233623	0.229798	3.71201	3.78683	3.77802	3.6946	3.39395	3.6946	3.86519	3.6946	3.46455	3.6946	3.77802	3.6946	3.6946	3.39395	3.6946	3.61469	3.74066	3.77802	3.53807	3.61469	3.61469	3.36449	3.6946	3.77802	3.61469	3.90552	3.71426	3.55774	3.61469	3.53807	3.77802	3.61469	3.61469	3.53807	3.39395
OQ814165.1_Huso_huso	0.746981	0.638509	0.231016	0.228428	0.233623	0.233623	0.228428	0.228428	0.236249	0.231016	0.233623	0.233623	0.233623	0.229798	3.71201	3.78683	3.77802	3.6946	3.39395	3.6946	3.86519	3.6946	3.46455	3.6946	3.77802	3.6946	3.6946	3.39395	3.6946	3.61469	3.74066	3.77802	3.53807	3.61469	3.61469	3.36449	3.6946	3.77802	3.61469	3.90552	3.71426	3.55774	3.61469	3.53807	3.77802	3.61469	3.61469	3.53807	3.39395
OQ814166.1_Huso_huso	0.746981	0.638509	0.231016	0.228428	0.233623	0.233623	0.228428	0.228428	0.236249	0.231016	0.233623	0.233623	0.233623	0.229798	3.71201	3.78683	3.77802	3.6946	3.39395	3.6946	3.86519	3.6946	3.46455	3.6946	3.77802	3.6946	3.6946	3.39395	3.6946	3.61469	3.74066	3.77802	3.53807	3.61469	3.61469	3.36449	3.6946	3.77802	3.61469	3.90552	3.71426	3.55774	3.61469	3.53807	3.77802	3.61469	3.61469	3.53807	3.39395
OQ814167.1_Huso_huso	0.746981	0.638509	0.231016	0.228428	0.233623	0.233623	0.228428	0.228428	0.236249	0.231016	0.233623	0.233623	0.233623	0.229798	3.71201	3.78683	3.77802	3.6946	3.39395	3.6946	3.86519	3.6946	3.46455	3.6946	3.77802	3.6946	3.6946	3.39395	3.6946	3.61469	3.74066	3.77802	3.53807	3.61469	3.61469	3.36449	3.6946	3.77802	3.61469	3.90552	3.71426	3.55774	3.61469	3.53807	3.77802	3.61469	3.61469	3.53807	3.39395
OQ814168.1_Huso_huso	0.746981	0.638509	0.231016	0.228428	0.233623	0.233623	0.228428	0.228428	0.236249	0.231016	0.233623	0.233623	0.233623	0.229798	3.71201	3.78683	3.77802	3.6946	3.39395	3.6946	3.86519	3.6946	3.46455	3.6946	3.77802	3.6946	3.6946	3.39395	3.6946	3.61469	3.74066	3.77802	3.53807	3.61469	3.61469	3.36449	3.6946	3.77802	3.61469	3.90552	3.71426	3.55774	3.61469	3.53807	3.77802	3.61469	3.61469	3.53807	3.39395
OQ814169.1_Huso_huso	0.746981	0.638509	0.231016	0.228428	0.233623	0.233623	0.228428	0.228428	0.236249	0.231016	0.233623	0.233623	0.233623	0.229798	3.71201	3.78683	3.77802	3.6946	3.39395	3.6946	3.86519	3.6946	3.46455	3.6946	3.77802	3.6946	3.6946	3.39395	3.6946	3.61469	3.74066	3.77802	3.53807	3.61469	3.61469	3.36449	3.6946	3.77802	3.61469	3.90552	3.71426	3.55774	3.61469	3.53807	3.77802	3.61469	3.61469	3.53807	3.39395
OQ814170.1_Huso_huso	0.746981	0.638509	0.231016	0.228428	0.233623	0.233623	0.228428	0.228428	0.236249	0.231016	0.233623	0.233623	0.233623	0.229798	3.71201	3.78683	3.77802	3.6946	3.39395	3.6946	3.86519	3.6946	3.46455	3.6946	3.77802	3.6946	3.6946	3.39395	3.6946	3.61469	3.74066	3.77802	3.53807	3.61469	3.61469	3.36449	3.6946	3.77802	3.61469	3.90552	3.71426	3.55774	3.61469	3.53807	3.77802	3.61469	3.61469	3.53807	3.39395
OQ814171.1_Huso_huso	0.746981	0.638509	0.231016	0.228428	0.233623	0.233623	0.228428	0.228428	0.236249	0.231016	0.233623	0.233623	0.233623	0.229798	3.71201	3.78683	3.77802	3.6946	3.39395	3.6946	3.86519	3.6946	3.46455	3.6946	3.77802	3.6946	3.6946	3.39395	3.6946	3.61469	3.74066	3.77802	3.53807	3.61469	3.61469	3.36449	3.6946	3.77802	3.61469	3.90552	3.71426	3.55774	3.61469	3.53807	3.77802	3.61469	3.61469	3.53807	3.39395
OQ814172.1_Huso_huso	0.746981	0.638509	0.231016	0.228428	0.233623	0.233623	0.228428	0.228428	0.236249	0.231016	0.233623	0.233623	0.233623	0.229798	3.71201	3.78683	3.77802	3.6946	3.39395	3.6946	3.86519	3.6946	3.46455	3.6946	3.77802	3.6946	3.6946	3.39395	3.6946	3.61469	3.74066	3.77802	3.53807	3.61469	3.61469	3.36449	3.6946	3.77802	3.61469	3.90552	3.71426	3.55774	3.61469	3.53807	3.77802	3.61469	3.61469	3.53807	3.39395
OQ814173.1_Huso_huso	0.746981	0.638509	0.231016	0.228428	0.233623	0.233623	0.228428	0.228428	0.236249	0.231016	0.233623	0.233623	0.233623	0.229798	3.71201	3.78683	3.77802	3.6946	3.39395	3.6946	3.86519	3.6946	3.46455	3.6946	3.77802	3.6946	3.6946	3.39395	3.6946	3.61469	3.74066	3.77802	3.53807	3.61469	3.61469	3.36449	3.6946	3.77802	3.61469	3.90552	3.71426	3.55774	3.61469	3.53807	3.77802	3.61469	3.61469	3.53807	3.39395
OQ814174.1_Huso_huso	0.751874	0.642846	0.233063	0.230466	0.235679	0.235679	0.230466	0.230466	0.238315	0.233063	0.235679	0.235679	0.235679	0.231845	3.75827	3.83484	3.82593	3.74066	3.4337	3.74066	3.91507	3.74066	3.50574	3.74066	3.82593	3.74066	3.74066	3.4337	3.74066	3.65902	3.7877	3.82593	3.58079	3.65902	3.65902	3.40363	3.74066	3.82593	3.65902	3.95637	3.76062	3.60075	3.65902	3.58079	3.82593	3.65902	3.65902	3.58079	3.4337
OQ814175.1_Huso_huso	0.746981	0.638509	0.231016	0.228428	0.233623	0.233623	0.228428	0.228428	0.236249	0.231016	0.233623	0.233623	0.233623	0.229798	3.71201	3.78683	3.77802	3.6946	3.39395	3.6946	3.86519	3.6946	3.46455	3.6946	3.77802	3.6946	3.6946	3.39395	3.6946	3.61469	3.74066	3.77802	3.53807	3.61469	3.61469	3.36449	3.6946	3.77802	3.61469	3.90552	3.71426	3.55774	3.61469	3.53807	3.77802	3.61469	3.61469	3.53807	3.39395
OQ814176.1_Huso_huso	0.746981	0.638509	0.231016	0.228428	0.233623	0.233623	0.228428	0.228428	0.236249	0.231016	0.233623	0.233623	0.233623	0.229798	3.71201	3.78683	3.77802	3.6946	3.39395	3.6946	3.86519	3.6946	3.46455	3.6946	3.77802	3.6946	3.6946	3.39395	3.6946	3.61469	3.74066	3.77802	3.53807	3.61469	3.61469	3.36449	3.6946	3.77802	3.61469	3.90552	3.71426	3.55774	3.61469	3.53807	3.77802	3.61469	3.61469	3.53807	3.39395
MZ665996.1_Huso_huso	0.687969	0.585235	0.241978	0.239369	0.244606	0.244606	0.239369	0.239369	0.247253	0.241978	0.244606	0.244606	0.244606	0.240781	3.98491	4.07786	4.06787	3.96519	3.60065	3.96519	4.17587	3.96519	3.6855	3.96519	4.06787	3.96519	3.96519	3.6855	3.96519	3.86747	4.02123	4.06787	3.77434	3.86747	3.86747	3.56498	3.96519	4.06787	3.86747	4.22675	3.98709	3.79624	3.86747	3.77434	4.06787	3.86747	3.86747	3.77434	3.60065
MZ665990.1_Huso_huso	0.715831	0.627511	0.259135	0.256392	0.261899	0.261899	0.256392	0.256392	0.264683	0.259135	0.261899	0.261899	0.256392	0.257959	4.68142	4.81262	4.80152	4.65962	4.16574	4.65962	4.95215	4.65962	4.27933	4.65962	4.80152	4.65962	4.65962	4.27933	4.65962	4.52572	4.73482	4.80152	4.39915	4.52572	4.52572	4.11642	4.65962	4.80152	4.52572	5.02579	4.68131	4.42084	4.52572	4.39915	4.80152	4.52572	4.52572	4.39915	4.16574
MZ665991.1_Huso_huso	0.689798	0.59647	0.239794	0.237198	0.242409	0.242409	0.242409	0.237198	0.245043	0.239794	0.242409	0.242409	0.237198	0.238593	4.0312	4.12652	4.11642	4.01129	3.63856	4.01129	4.22708	4.01129	3.72524	4.01129	4.11642	4.01129	4.01129	3.72524	4.01129	3.91129	4.06857	4.11642	3.81605	3.91129	3.91129	3.60206	4.01129	4.11642	3.91129	4.27933	4.03333	3.8381	3.91129	3.81605	4.11642	3.91129	3.91129	3.81605	3.63856
MZ665992.1_Huso_huso	0.695797	0.59647	0.239794	0.242409	0.242409	0.242409	0.237198	0.242409	0.245043	0.239794	0.242409	0.242409	0.237198	0.238593	4.24765	4.35417	4.34372	4.22708	3.81605	4.22708	4.46685	4.22708	3.91129	4.22708	4.34372	4.22708	4.22708	3.91129	4.22708	4.11642	4.29	4.34372	4.01129	4.11642	4.11642	3.77549	4.22708	4.34372	4.11642	4.52572	4.24912	4.03333	4.11642	4.01129	4.34372	4.11642	4.11642	4.01129	3.81605
MZ665994.1_Huso_huso	0.695797	0.59647	0.242409	0.239794	0.245043	0.245043	0.234621	0.239794	0.247696	0.242409	0.245043	0.245043	0.245043	0.241211	4.13665	4.23735	4.22708	4.11642	3.72524	4.11642	4.34372	4.11642	3.81605	4.11642	4.22708	4.11642	4.11642	3.81605	4.11642	4.01129	4.17641	4.22708	3.91129	4.01129	4.01129	3.68678	4.11642	4.22708	4.01129	4.39915	4.13846	3.93333	4.01129	3.91129	4.22708	4.01129	4.01129	3.91129	3.72524
MZ665993.1_Huso_huso	0.68714	0.613801	0.239369	0.241978	0.236779	0.247253	0.241978	0.241978	0.244606	0.239369	0.241978	0.241978	0.247253	0.23817	4.54711	4.67051	4.65962	4.52572	4.27933	4.52572	4.80152	4.52572	4.16574	4.52572	4.65962	4.52572	4.52572	4.16574	4.52572	4.39915	4.597	4.65962	4.27933	4.39915	4.65962	4.22708	4.52572	4.65962	4.39915	4.87049	4.5474	4.30102	4.39915	4.27933	4.65962	4.39915	4.39915	4.27933	4.0579
MZ665995.1_Huso_huso	0.69919	0.602182	0.239794	0.237198	0.242409	0.242409	0.237198	0.237198	0.245043	0.239794	0.242409	0.242409	0.237198	0.238593	4.24765	4.35417	4.34372	4.22708	3.81605	4.22708	4.46685	4.22708	3.91129	4.22708	4.34372	4.01129	4.22708	3.91129	4.22708	4.11642	4.29	4.34372	4.01129	4.11642	4.11642	3.77549	4.22708	4.34372	4.11642	4.52572	4.24912	4.03333	4.11642	4.01129	4.34372	4.11642	4.11642	4.01129	3.81605
PP194356.1_Huso_huso	0.688623	0.618394	0.238936	0.235876	0.223891	0.229833	0.235876	0.242023	0.245136	0.232842	0.232842	0.238936	0.229833	0.240636	4.30411	4.41468	4.40385	4.28279	3.85761	4.28279	4.53183	4.28279	3.95594	4.28279	4.40385	4.28279	4.28279	3.95594	4.28279	4.16811	4.34819	4.40385	4.0593	4.16811	4.40385	3.81592	4.28279	4.40385	4.16811	4.593	4.30616	4.08267	4.16811	4.0593	4.40385	4.16811	4.16811	4.28279	3.85761
PP194357.1_Huso_huso	0.72978	0.656563	0.246374	0.243239	0.249537	0.249537	0.243239	0.243239	0.252727	0.246374	0.246374	0.246374	0.243239	0.241856	4.82251	4.96375	4.95208	4.79962	4.27218	4.79962	5.11438	4.79962	4.39306	4.79962	4.95208	4.79962	4.79962	4.39306	4.79962	4.65613	4.88032	4.95208	4.52083	4.65613	4.65613	4.2198	4.79962	4.95208	4.65613	5.19398	4.82275	4.54397	4.65613	4.52083	4.95208	4.65613	4.65613	4.52083	4.27218
PP716099.1_Huso_huso	0.737779	0.632489	0.22435	0.221408	0.221408	0.221408	0.221408	0.221408	0.22435	0.21849	0.21849	0.22435	0.221408	0.219993	4.34819	4.46168	4.45076	4.3267	3.89173	4.3267	4.58201	4.3267	3.99221	4.3267	4.45076	4.3267	4.3267	3.99221	4.3267	4.20926	4.39355	4.45076	4.09792	4.20926	4.20926	3.849	4.3267	4.45076	4.20926	4.64495	4.35	4.12121	4.20926	4.09792	4.45076	4.20926	4.20926	4.09792	3.89173
KF431841.1_Huso_huso	15.966	6.37684	10.689	7.57229	8.38047	8.38047	7.22459	8.85383	7.57229	8.38047	6.9078	9.98378	7.95566	8.38047	0.266407	0.26369	0.26369	0.252647	0.239188	0.249235	0.252647	0.245855	0.249235	0.256091	0.259568	0.256091	0.245855	0.252647	0.252647	0.259568	0.251879	0.256091	0.259568	0.256091	0.256091	0.247022	0.263078	0.249235	0.252647	0.245855	0.295448	0.288861	0.256091	0.249235	0.256091	0.252647	0.252647	0.239188	0.256091
AY846668.1_Huso_huso	15.1706	6.24299	10.3228	7.38571	8.15263	8.15263	7.05455	8.6	7.38571	8.15263	6.75217	9.6625	7.75	8.15263	0.259967	0.257276	0.257276	0.253228	0.239727	0.249805	0.253228	0.246415	0.249805	0.256682	0.26017	0.256682	0.246415	0.253228	0.253228	0.26017	0.252456	0.256682	0.26017	0.256682	0.256682	0.247582	0.26369	0.249805	0.253228	0.246415	0.296155	0.289547	0.256682	0.249805	0.256682	0.253228	0.253228	0.239727	0.256682
KF431846.1_Huso_huso	16.7706	6.48588	11.0286	7.73142	8.58003	8.58003	7.36773	9.07922	7.73142	8.58003	7.0371	10.2773	8.1334	8.58003	0.264097	0.261382	0.261382	0.257276	0.243607	0.253811	0.257276	0.250378	0.253811	0.260775	0.264306	0.260775	0.243607	0.257276	0.257276	0.264306	0.256485	0.260775	0.264306	0.260775	0.260775	0.25153	0.267872	0.253811	0.257276	0.250378	0.300663	0.293979	0.260775	0.253811	0.260775	0.257276	0.257276	0.243607	0.260775
KF431843.1_Huso_huso	21.4452	7.08968	11.0286	7.73142	8.58003	8.58003	7.36773	9.07922	7.73142	8.58003	7.0371	10.2773	8.1334	8.58003	0.264097	0.261382	0.261382	0.250378	0.236962	0.246977	0.250378	0.243607	0.246977	0.253811	0.250378	0.253811	0.243607	0.250378	0.250378	0.257276	0.249619	0.253811	0.257276	0.253811	0.253811	0.244791	0.260775	0.240269	0.243607	0.243607	0.293103	0.28653	0.253811	0.246977	0.253811	0.243607	0.250378	0.236962	0.253811
KF431844.1_Huso_huso	16.7706	6.48588	11.0286	7.73142	8.58003	8.58003	7.36773	9.07922	7.73142	8.58003	7.0371	10.2773	8.1334	8.58003	0.264097	0.261382	0.261382	0.257276	0.243607	0.253811	0.257276	0.250378	0.253811	0.260775	0.264306	0.260775	0.236962	0.257276	0.257276	0.264306	0.256485	0.260775	0.264306	0.260775	0.260775	0.25153	0.267872	0.253811	0.257276	0.250378	0.300663	0.293979	0.260775	0.253811	0.260775	0.257276	0.257276	0.243607	0.260775
KF431845.1_Huso_huso	18.8157	6.48588	12.85	8.58003	9.6408	9.6408	8.1334	10.2773	8.58003	9.6408	7.73142	11.8439	9.07922	9.6408	0.267657	0.264925	0.264925	0.253811	0.240269	0.250378	0.253811	0.246977	0.250378	0.257276	0.253811	0.257276	0.246977	0.253811	0.253811	0.260775	0.253036	0.257276	0.253811	0.257276	0.257276	0.248144	0.264306	0.250378	0.253811	0.246977	0.296864	0.290236	0.257276	0.250378	0.257276	0.253811	0.253811	0.240269	0.257276
KF431840.1_Huso_huso	17.7108	6.62121	10.6378	7.53625	8.34047	8.34047	7.19025	8.81151	7.91774	8.34047	6.875	9.93593	7.91774	8.34047	0.237329	0.234736	0.234736	0.230952	0.230952	0.227724	0.230952	0.230952	0.234209	0.234209	0.237496	0.234209	0.224526	0.237496	0.230952	0.244162	0.230281	0.234209	0.237496	0.240813	0.240813	0.23871	0.247541	0.227724	0.230952	0.224526	0.27192	0.265641	0.240813	0.234209	0.234209	0.230952	0.237496	0.224526	0.240813
KF431842.1_Huso_huso	17.7108	7.61882	9.95819	7.19025	7.91774	7.91774	6.875	8.34047	7.53625	7.91774	6.58658	9.33965	7.53625	7.91774	0.247359	0.244719	0.244719	0.247541	0.247541	0.250953	0.247541	0.240813	0.244162	0.250953	0.254396	0.250953	0.240813	0.247541	0.247541	0.254396	0.246795	0.250953	0.261382	0.257873	0.250953	0.255532	0.257873	0.244162	0.247541	0.247541	0.290067	0.283528	0.250953	0.244162	0.250953	0.247541	0.254396	0.240813	0.250953
MZ665970.1_Acipenser_gueldenstaedtii	0.675	0.546804	0.243736	0.233387	0.235947	0.238524	0.225819	0.24637	0.238524	0.235947	0.235947	0.24637	0.241121	0.242544	3.52106	3.59273	3.58343	3.58343	3.75633	3.94631	3.75633	3.75633	3.66789	3.58343	3.84903	3.58343	3.4254	3.66789	3.58343	3.84903	3.54797	3.66789	3.58343	3.50268	3.66789	3.71696	3.84903	3.84903	3.66789	3.70633	4.05932	3.87101	3.84903	3.75633	3.50268	3.66789	3.50268	3.75633	3.58343
MZ665971.1_Acipenser_gueldenstaedtii	0.663462	0.53156	0.251697	0.241121	0.249024	0.24637	0.233387	0.25439	0.24637	0.243736	0.243736	0.25439	0.249024	0.250515	3.29811	3.36032	3.35138	3.35138	3.50268	3.66789	3.50268	3.50268	3.4254	3.35138	3.58343	3.35138	3.2123	3.4254	3.35138	3.58343	3.32088	3.4254	3.35138	3.28041	3.4254	3.46898	3.58343	3.58343	3.4254	3.45835	3.76714	3.60541	3.58343	3.50268	3.28041	3.4254	3.28041	3.50268	3.35138
MZ665973.1_Acipenser_gueldenstaedtii	0.657787	0.53156	0.249024	0.238524	0.24637	0.243736	0.235947	0.251697	0.243736	0.241121	0.241121	0.251697	0.24637	0.247838	3.2298	3.28924	3.28041	3.28041	3.4254	3.58343	3.4254	3.4254	3.35138	3.28041	3.50268	3.28041	3.1469	3.35138	3.28041	3.50268	3.25137	3.35138	3.28041	3.2123	3.35138	3.39336	3.50268	3.50268	3.35138	3.38272	3.6787	3.52466	3.50268	3.4254	3.2123	3.35138	3.2123	3.4254	3.28041
MZ665974.1_Acipenser_gueldenstaedtii	0.680866	0.551995	0.24637	0.235947	0.238524	0.241121	0.228324	0.249024	0.241121	0.238524	0.238524	0.249024	0.243736	0.245182	3.52106	3.59273	3.58343	3.58343	3.75633	3.94631	3.75633	3.75633	3.66789	3.58343	3.84903	3.58343	3.4254	3.66789	3.58343	3.84903	3.54797	3.66789	3.58343	3.50268	3.66789	3.71696	3.84903	3.84903	3.66789	3.70633	4.16684	3.87101	3.84903	3.75633	3.50268	3.66789	3.50268	3.75633	3.58343
MZ665975.1_Acipenser_gueldenstaedtii	0.675	0.546804	0.24637	0.235947	0.238524	0.241121	0.228324	0.249024	0.241121	0.238524	0.238524	0.249024	0.243736	0.245182	3.52106	3.59273	3.58343	3.58343	3.75633	3.94631	3.75633	3.75633	3.66789	3.58343	3.84903	3.58343	3.4254	3.66789	3.58343	3.84903	3.54797	3.66789	3.58343	3.50268	3.66789	3.71696	3.84903	3.84903	3.66789	3.70633	4.05932	3.87101	3.84903	3.75633	3.50268	3.66789	3.50268	3.75633	3.58343
MZ665962.1_Acipenser_gueldenstaedtii	0.678232	0.529201	0.243736	0.233387	0.241121	0.238524	0.230846	0.24637	0.233387	0.241121	0.235947	0.24637	0.241121	0.242544	3.44355	3.51186	3.50268	3.50268	3.35138	3.66789	3.66789	3.50268	3.4254	3.50268	3.75633	3.50268	3.35138	3.4254	3.50268	3.58343	3.46898	3.58343	3.50268	3.4254	3.58343	3.25137	3.58343	3.75633	3.58343	3.61991	3.76714	3.60541	3.58343	3.50268	3.58343	3.58343	3.4254	3.50268	3.35138
MZ665963.1_Acipenser_gueldenstaedtii	0.656535	0.530524	0.240567	0.235412	0.23798	0.235412	0.222841	0.243173	0.23033	0.23798	0.232862	0.243173	0.23798	0.239369	3.13782	3.19337	3.18463	3.32088	3.32088	3.46898	3.46898	3.32088	3.25137	3.32088	3.54797	3.32088	3.05886	3.25137	3.32088	3.39336	3.29122	3.39336	3.32088	3.25137	3.39336	3.29122	3.39336	3.54797	3.39336	3.28041	3.55895	3.4157	3.39336	3.32088	3.25137	3.39336	3.25137	3.32088	3.18463
MZ665964.1_Acipenser_gueldenstaedtii	0.690147	0.544424	0.249024	0.238524	0.24637	0.243736	0.230846	0.251697	0.238524	0.24637	0.241121	0.251697	0.24637	0.247838	3.44355	3.51186	3.50268	3.50268	3.66789	3.84903	3.66789	3.84903	3.58343	3.50268	3.75633	3.50268	3.35138	3.58343	3.50268	3.75633	3.46898	3.4254	3.50268	3.4254	3.4254	3.63054	3.75633	3.75633	3.58343	3.79686	3.95712	3.77831	3.75633	3.66789	3.58343	3.58343	3.4254	3.66789	3.50268
MZ665965.1_Acipenser_gueldenstaedtii	0.662233	0.540672	0.245798	0.240567	0.243173	0.240567	0.227816	0.248442	0.235412	0.243173	0.23798	0.248442	0.243173	0.244606	3.20213	3.2602	3.25137	3.39336	3.39336	3.54797	3.54797	3.39336	3.32088	3.39336	3.63054	3.39336	3.12052	3.32088	3.39336	3.46898	3.36219	3.46898	3.39336	3.32088	3.46898	3.36219	3.46898	3.63054	3.46898	3.35138	3.64153	3.49132	3.46898	3.39336	3.32088	3.46898	3.32088	3.39336	3.25137
MZ665968.1_Acipenser_gueldenstaedtii	0.662233	0.525529	0.23798	0.232862	0.235412	0.232862	0.23033	0.240567	0.227816	0.235412	0.23033	0.240567	0.235412	0.236779	3.26907	3.32983	3.32088	3.63054	3.63054	3.80749	3.80749	3.63054	3.54797	3.63054	3.90244	3.63054	3.18463	3.54797	3.63054	3.71696	3.59424	3.54797	3.63054	3.54797	3.54797	3.59424	3.71696	3.90244	3.71696	3.58343	3.91342	3.65288	3.71696	3.63054	3.54797	3.71696	3.54797	3.63054	3.46898
MZ665969.1_Acipenser_gueldenstaedtii	0.655183	0.539296	0.243736	0.238524	0.241121	0.238524	0.230846	0.24637	0.233387	0.241121	0.235947	0.24637	0.241121	0.242544	3.16419	3.22104	3.2123	3.35138	3.35138	3.50268	3.50268	3.35138	3.28041	3.35138	3.58343	3.35138	3.08403	3.28041	3.35138	3.4254	3.32088	3.4254	3.35138	3.28041	3.4254	3.32088	3.4254	3.58343	3.4254	3.31025	3.59424	3.44738	3.4254	3.35138	3.28041	3.4254	3.28041	3.35138	3.2123
MZ665972.1_Acipenser_gueldenstaedtii	0.66658	0.549608	0.262589	0.257103	0.265364	0.262589	0.249024	0.265364	0.257103	0.259836	0.259836	0.265364	0.265364	0.255927	3.77549	3.85874	3.84903	3.84903	4.04851	4.26927	4.04851	4.04851	3.94631	3.84903	4.15603	3.84903	3.66789	3.94631	3.84903	4.15603	3.80749	3.94631	3.84903	3.75633	3.94631	4.00213	4.15603	4.15603	3.94631	3.9915	4.16684	4.178	4.15603	4.04851	3.75633	3.94631	3.75633	4.04851	3.84903
MZ665976.1_Acipenser_gueldenstaedtii	0.678232	0.539296	0.267505	0.256491	0.264721	0.261957	0.259214	0.270311	0.256491	0.259214	0.253788	0.270311	0.264721	0.266339	3.12698	3.18263	3.174	3.174	3.31025	3.45835	3.31025	3.31025	3.24073	3.174	3.24073	3.174	3.04823	3.24073	3.174	3.38272	3.1469	3.24073	3.174	3.10988	3.24073	3.28041	3.38272	3.38272	3.24073	3.26994	3.54797	3.40434	3.38272	3.31025	3.10988	3.24073	3.10988	3.31025	3.174
MZ665977.1_Acipenser_gueldenstaedtii	0.645323	0.535571	0.243173	0.23798	0.240567	0.23798	0.23033	0.245798	0.232862	0.240567	0.235412	0.245798	0.240567	0.241978	3.26907	3.32983	3.32088	3.46898	3.46898	3.63054	3.63054	3.46898	3.39336	3.46898	3.71696	3.46898	3.18463	3.39336	3.46898	3.54797	3.43621	3.54797	3.46898	3.39336	3.54797	3.43621	3.54797	3.71696	3.54797	3.4254	3.72795	3.57031	3.54797	3.46898	3.39336	3.54797	3.39336	3.46898	3.32088
MZ665966.1_Acipenser_gueldenstaedtii	0.708532	0.565496	0.259685	0.248886	0.256955	0.254246	0.230732	0.262435	0.254246	0.251556	0.256955	0.262435	0.256955	0.258507	3.63856	3.71577	3.70633	3.70633	3.70633	4.09631	3.8918	3.70633	3.79686	3.70633	3.9915	3.70633	3.53733	3.79686	3.70633	3.9915	3.66789	3.79686	3.70633	3.61991	3.79686	3.58343	4.20663	3.9915	3.79686	3.83857	4.21727	4.11793	3.9915	3.8918	3.61991	3.79686	3.61991	3.8918	3.70633
MZ665967.1_Acipenser_gueldenstaedtii	0.648284	0.548199	0.253651	0.253651	0.25635	0.253651	0.243049	0.25635	0.248311	0.25635	0.250971	0.25635	0.25635	0.252463	3.68678	3.7659	3.75633	3.75633	3.94631	4.15603	3.94631	3.94631	3.84903	3.75633	3.84903	3.75633	3.58343	3.84903	3.75633	4.04851	3.71696	3.84903	3.75633	3.66789	3.84903	3.90244	4.04851	4.04851	3.84903	3.8918	4.05932	4.07049	4.04851	3.94631	3.66789	3.84903	3.66789	3.94631	3.75633
AF238739.1_Acipenser_gueldenstaedtii	14.1958	7.59014	6.86174	6.33226	6.8467	6.33226	5.69139	6.1031	5.50578	6.1031	5.89002	6.33226	6.1031	6.57939	0.217726	0.215254	0.215254	0.227414	0.233902	0.230643	0.227414	0.230643	0.240509	0.233902	0.233902	0.230643	0.224214	0.233902	0.227414	0.23719	0.220379	0.227414	0.221043	0.230643	0.233902	0.244933	0.250652	0.227414	0.230643	0.214785	0.271282	0.268551	0.23719	0.23719	0.230643	0.230643	0.230643	0.240509	0.243859
AF238740.1_Acipenser_gueldenstaedtii	32.2136	7.77497	9.07575	8.17672	9.0574	8.17672	7.13676	7.79782	6.8467	7.79782	7.4526	8.17672	7.79782	7.79782	0.234427	0.231882	0.231882	0.265505	0.265505	0.269099	0.265505	0.261945	0.265505	0.272728	0.272728	0.269099	0.254925	0.265505	0.265505	0.269099	0.257573	0.258418	0.258418	0.269099	0.265505	0.27729	0.276392	0.272728	0.261945	0.24464	0.30557	0.298828	0.269099	0.269099	0.269099	0.261945	0.269099	0.265505	0.276392
AF238741.1_Acipenser_gueldenstaedtii	32.2136	7.77497	9.07575	8.17672	9.0574	8.17672	7.13676	7.79782	6.8467	7.79782	7.4526	8.17672	7.79782	7.79782	0.234427	0.231882	0.231882	0.265505	0.265505	0.269099	0.265505	0.261945	0.265505	0.272728	0.272728	0.269099	0.254925	0.265505	0.265505	0.269099	0.257573	0.258418	0.258418	0.269099	0.265505	0.27729	0.276392	0.272728	0.261945	0.24464	0.30557	0.298828	0.269099	0.269099	0.269099	0.261945	0.269099	0.265505	0.276392
AF238742.1_Acipenser_gueldenstaedtii	32.2136	7.77497	9.07575	8.17672	9.0574	8.17672	7.13676	7.79782	6.8467	7.79782	7.4526	8.17672	7.79782	7.79782	0.234427	0.231882	0.231882	0.265505	0.265505	0.269099	0.265505	0.261945	0.265505	0.272728	0.272728	0.269099	0.254925	0.265505	0.265505	0.269099	0.257573	0.258418	0.258418	0.269099	0.265505	0.27729	0.276392	0.272728	0.261945	0.24464	0.30557	0.298828	0.269099	0.269099	0.269099	0.261945	0.269099	0.265505	0.276392
AF238743.1_Acipenser_gueldenstaedtii	28.9562	7.835	8.76675	7.91905	8.74862	7.91905	6.93393	7.56082	6.6581	7.56082	7.23375	7.91905	7.56082	7.56082	0.219085	0.216577	0.216577	0.252665	0.252665	0.252665	0.252665	0.249184	0.252665	0.259728	0.259728	0.25618	0.238934	0.252665	0.252665	0.25618	0.244941	0.245735	0.245735	0.25618	0.252665	0.26429	0.263311	0.25618	0.249184	0.232258	0.292149	0.285522	0.25618	0.25618	0.25618	0.249184	0.25618	0.252665	0.263311
AF238744.1_Acipenser_gueldenstaedtii	32.2136	7.77497	9.07575	8.17672	9.0574	8.17672	7.13676	7.79782	6.8467	7.79782	7.4526	8.17672	7.79782	7.79782	0.234427	0.231882	0.231882	0.265505	0.265505	0.269099	0.265505	0.261945	0.265505	0.272728	0.272728	0.269099	0.254925	0.265505	0.265505	0.269099	0.257573	0.258418	0.258418	0.269099	0.265505	0.27729	0.276392	0.272728	0.261945	0.24464	0.30557	0.298828	0.269099	0.269099	0.269099	0.261945	0.269099	0.265505	0.276392
AF238745.1_Acipenser_gueldenstaedtii	32.2136	7.77497	9.07575	8.17672	9.0574	8.17672	7.13676	7.79782	6.8467	7.79782	7.4526	8.17672	7.79782	7.79782	0.234427	0.231882	0.231882	0.265505	0.265505	0.269099	0.265505	0.261945	0.265505	0.272728	0.272728	0.269099	0.254925	0.265505	0.265505	0.269099	0.257573	0.258418	0.258418	0.269099	0.265505	0.27729	0.276392	0.272728	0.261945	0.24464	0.30557	0.298828	0.269099	0.269099	0.269099	0.261945	0.269099	0.265505	0.276392
AF238747.1_Acipenser_gueldenstaedtii	32.2136	7.77497	9.07575	8.17672	9.0574	8.17672	7.13676	7.79782	6.8467	7.79782	7.4526	8.17672	7.79782	7.79782	0.234427	0.231882	0.231882	0.265505	0.265505	0.269099	0.265505	0.261945	0.265505	0.272728	0.272728	0.269099	0.254925	0.265505	0.265505	0.269099	0.257573	0.258418	0.258418	0.269099	0.265505	0.27729	0.276392	0.272728	0.261945	0.24464	0.30557	0.298828	0.269099	0.269099	0.269099	0.261945	0.269099	0.265505	0.276392
AF238746.1_Acipenser_gueldenstaedtii	24.8313	8.35831	8.38774	7.61241	8.37036	7.61241	6.70286	7.28286	6.44633	7.28286	6.98078	7.61241	7.28286	7.28286	0.220864	0.218378	0.218378	0.230643	0.23719	0.233902	0.230643	0.233902	0.243859	0.23719	0.23719	0.233902	0.233902	0.23719	0.230643	0.240509	0.223536	0.230643	0.224214	0.240509	0.230643	0.248298	0.254096	0.230643	0.233902	0.2179	0.274842	0.272095	0.240509	0.240509	0.233902	0.233902	0.240509	0.23719	0.247239
AF238748.1_Acipenser_gueldenstaedtii	26.8542	8.56231	11.5476	10.1316	11.5256	10.1316	8.57686	9.55415	8.15973	9.55415	9.03909	10.1316	9.55415	9.55415	0.241054	0.238479	0.238479	0.272728	0.272728	0.276392	0.272728	0.269099	0.272728	0.280092	0.280092	0.276392	0.261945	0.272728	0.272728	0.276392	0.264626	0.265505	0.272728	0.269099	0.272728	0.284689	0.283828	0.280092	0.269099	0.251465	0.31342	0.310487	0.276392	0.276392	0.276392	0.269099	0.269099	0.272728	0.283828
AF238749.1_Acipenser_gueldenstaedtii	24.8313	8.35831	8.38774	7.61241	8.37036	7.61241	6.70286	7.28286	6.44633	7.28286	6.98078	7.61241	7.28286	7.28286	0.220864	0.218378	0.218378	0.230643	0.23719	0.233902	0.230643	0.233902	0.243859	0.23719	0.23719	0.233902	0.233902	0.23719	0.230643	0.240509	0.223536	0.230643	0.224214	0.240509	0.230643	0.248298	0.254096	0.230643	0.233902	0.2179	0.274842	0.272095	0.240509	0.240509	0.233902	0.233902	0.240509	0.23719	0.247239
AF238750.1_Acipenser_gueldenstaedtii	21.5697	7.95502	8.82721	7.97334	8.80918	7.97334	6.98078	7.61241	6.70286	7.61241	7.28286	7.97334	7.61241	7.61241	0.22403	0.22153	0.22153	0.233902	0.240509	0.23719	0.233902	0.23719	0.247239	0.240509	0.240509	0.23719	0.23719	0.240509	0.233902	0.243859	0.226722	0.233902	0.227414	0.243859	0.233902	0.251694	0.250652	0.233902	0.23719	0.221043	0.278436	0.275672	0.243859	0.243859	0.23719	0.23719	0.243859	0.240509	0.250652
KF431847.1_Acipenser_gueldenstaedtii	26.8542	8.1375	8.59448	7.7814	8.57686	7.7814	6.8317	7.43669	6.5648	7.43669	7.12133	7.7814	7.43669	7.43669	0.224711	0.22221	0.22221	0.234637	0.241275	0.237941	0.234637	0.237941	0.248036	0.241275	0.248036	0.237941	0.231364	0.241275	0.234637	0.24464	0.227414	0.234637	0.22812	0.237941	0.241275	0.25248	0.258418	0.241275	0.24464	0.22172	0.279283	0.276517	0.24464	0.24464	0.237941	0.24464	0.237941	0.241275	0.251465
KF431849.1_Acipenser_gueldenstaedtii	16.2542	7.75413	9.0574	8.15973	9.03909	8.15973	7.12133	7.7814	6.8317	7.7814	7.43669	8.15973	7.7814	7.7814	0.224711	0.22221	0.22221	0.234637	0.241275	0.237941	0.234637	0.237941	0.241275	0.241275	0.248036	0.237941	0.231364	0.241275	0.234637	0.24464	0.227414	0.22812	0.234637	0.237941	0.22812	0.25248	0.258418	0.241275	0.237941	0.22172	0.279283	0.276517	0.24464	0.24464	0.237941	0.237941	0.237941	0.234637	0.251465
KF431848.1_Acipenser_gueldenstaedtii	35.6379	8.75658	9.29675	8.35304	9.27804	8.35304	7.26717	7.95661	6.96554	7.95661	7.59622	8.35304	7.95661	7.95661	0.240099	0.23752	0.23752	0.250425	0.250425	0.247018	0.250425	0.247018	0.257336	0.257336	0.250425	0.253864	0.233702	0.250425	0.250425	0.253864	0.242886	0.250425	0.243643	0.247018	0.257336	0.26186	0.267949	0.250425	0.253864	0.230449	0.289229	0.286406	0.253864	0.253864	0.253864	0.253864	0.247018	0.250425	0.26084
KF431850.1_Acipenser_gueldenstaedtii	29.2238	8.30921	8.80918	7.95661	8.7912	7.95661	6.96554	7.59622	6.68804	7.59622	7.26717	7.95661	7.59622	7.59622	0.23679	0.234227	0.234227	0.247018	0.247018	0.243643	0.247018	0.243643	0.253864	0.253864	0.247018	0.250425	0.230449	0.247018	0.247018	0.250425	0.239558	0.247018	0.240299	0.243643	0.253864	0.258372	0.264377	0.247018	0.250425	0.227225	0.285535	0.28273	0.250425	0.250425	0.250425	0.250425	0.243643	0.247018	0.257336
PP194360.1_Acipenser_gueldenstaedtii	0.715406	0.546043	0.234898	0.228888	0.23188	0.228888	0.225921	0.237941	0.222978	0.23188	0.222978	0.234898	0.23188	0.230485	3.4765	3.5464	3.53683	3.89305	3.89305	4.09892	4.09892	3.89305	3.79755	3.89305	4.21008	3.89305	3.3817	3.79755	3.89305	3.99338	3.85053	3.79755	3.89305	3.79755	3.79755	3.85053	3.99338	4.21008	3.99338	3.839	4.22181	3.91691	3.99338	3.89305	3.79755	3.99338	3.79755	3.89305	3.70656
AY847789.1_Acipenser_gueldenstaedtii	17.4752	7.8845	7.9537	7.1755	7.93615	7.1755	6.27223	6.84704	6.01931	6.84704	6.84704	7.53681	6.84704	7.1755	0.228251	0.225705	0.225705	0.231733	0.245168	0.241762	0.231733	0.235045	0.238388	0.238388	0.238388	0.235045	0.235045	0.238388	0.231733	0.241762	0.224501	0.225199	0.231733	0.241762	0.225199	0.253917	0.248606	0.231733	0.228451	0.225199	0.276595	0.27745	0.241762	0.241762	0.235045	0.228451	0.235045	0.238388	0.248606
[truncated: 5 more rows]
[truncated: 266 more columns]
